# Supplementary material for: A nanobody targeting the F-actin capping protein CapG restrains breast cancer metastasis
Source: Breast Cancer Res. 2013 Dec 13;15(6):R116. doi: 10.1186/bcr3585 (PMC3979033; doi:10.1186/bcr3585)
Supplement: Additional file 2 — Proteins quantified and validated by Rover (proteomics). [file bcr3585-S2.xlsx]

## Sheet: rover validated proteins
Proteins quantified and validated by Rover. Only proteins with at least two quantified peptides, one of which unique for the protein are shown and ordered by increasing L/H ratio (see also Fig. 2a). Columns from left to right contain the Swiss-Prot accession number, protein name, number of MS/MS spectra by which the protein was identified, protein sequence coverage and the L/H ratio values.
accession	protein name	# spectra	protein coverage	log2 L/H protein ratio	L/H protein ratio
Q15084	Protein disulfide-isomerase A6	3	0.0954545	-0.8971	0.536965
P07910	Heterogeneous nuclear ribonucleoproteins C1/C2	17	0.248366	-0.5468	0.684537
Q9UKM9	RNA-binding protein Raly	8	0.143791	-0.4628	0.725577
P23396	40S ribosomal protein S3	14	0.345679	-0.4141	0.750488
Q9NR30	Nucleolar RNA helicase 2	3	0.0472542	-0.3496	0.784802
P62805	Histone H4	7	0.38835	-0.3362	0.792125
P55265	Double-stranded RNA-specific adenosine deaminase	5	0.0358891	-0.3292	0.795978
P52272	Heterogeneous nuclear ribonucleoprotein M	24	0.20137	-0.3201	0.801014
Q9BRT6	Protein LLP homolog	3	0.155039	-0.2899	0.817959
Q9NZI8	Insulin-like growth factor 2 mRNA-binding protein 1	2	0.0450607	-0.2887	0.818639
O00425	Insulin-like growth factor 2 mRNA-binding protein 3	4	0.074266	-0.2698	0.829435
Q9NZB2	Constitutive coactivator of PPAR-gamma-like protein 1	8	0.0769231	-0.2433	0.844811
O43390	Heterogeneous nuclear ribonucleoprotein R	11	0.105845	-0.1368	0.909534
P38159	Heterogeneous nuclear ribonucleoprotein G	28	0.225064	-0.1193	0.920634
P62244	40S ribosomal protein S15a	6	0.130769	-0.1176	0.92172
O60506	Heterogeneous nuclear ribonucleoprotein Q	19	0.12199	-0.1144	0.923766
P62241	40S ribosomal protein S8	8	0.158654	-0.0993	0.933486
Q7L2E3	Putative ATP-dependent RNA helicase DHX30	3	0.019263	-0.0822	0.944616
Q12906	Interleukin enhancer-binding factor 3	24	0.135347	-0.0813	0.945206
P62424	60S ribosomal protein L7a	4	0.120301	-0.0528	0.964063
P46781	40S ribosomal protein S9	4	0.123711	-0.0522	0.964464
P38919	Eukaryotic initiation factor 4A-III	2	0.0608273	-0.0512	0.965133
Q13310	Polyadenylate-binding protein 4	10	0.0916149	-0.0485	0.966941
Q02878	60S ribosomal protein L6	3	0.0625	-0.038	0.974004
P51991	Heterogeneous nuclear ribonucleoprotein A3	34	0.169312	-0.0329	0.977454
Q1KMD3	Heterogeneous nuclear ribonucleoprotein U-like protein 2	6	0.042838	-0.0272	0.981323
Q08211	ATP-dependent RNA helicase A	39	0.111811	-0.0182	0.987464
P49207	60S ribosomal protein L34	5	0.145299	-0.0147	0.989862
P31943	Heterogeneous nuclear ribonucleoprotein H	18	0.11804	0.0006	1.00042
P0C0S5	Histone H2A.Z	7	0.148438	0.0028	1.00194
P22626	Heterogeneous nuclear ribonucleoproteins A2/B1	128	0.393768	0.0109	1.00758
P30050	60S ribosomal protein L12	9	0.193939	0.029	1.0203
Q8WXX5	DnaJ homolog subfamily C member 9	3	0.0846154	0.0366	1.02569
O60814	Histone H2B type 1-K	10	0.261905	0.0415	1.02918
P43243	Matrin-3	7	0.0613932	0.0433	1.03047
Q15717	ELAV-like protein 1	17	0.236196	0.0436	1.03068
P67809	Nuclease-sensitive element-binding protein 1	11	0.200617	0.052	1.0367
Q9Y3B7	39S ribosomal protein L11, mitochondrial	3	0.125	0.0668	1.04739
Q07020	60S ribosomal protein L18	6	0.196809	0.0737	1.05241
P15880	40S ribosomal protein S2	4	0.0887372	0.0823	1.0587
Q9Y6M1	Insulin-like growth factor 2 mRNA-binding protein 2	6	0.106845	0.0969	1.06947
P16989	DNA-binding protein A	7	0.172043	0.1012	1.07267
Q9Y2W1	Thyroid hormone receptor-associated protein 3	7	0.0492147	0.1053	1.07572
Q12905	Interleukin enhancer-binding factor 2	11	0.166667	0.1189	1.08591
P62910	60S ribosomal protein L32	4	0.155556	0.123	1.089
P18621	60S ribosomal protein L17	5	0.179348	0.1272	1.09217
P46782	40S ribosomal protein S5	4	0.127451	0.1292	1.09369
P62701	40S ribosomal protein S4, X isoform	15	0.273764	0.1473	1.10749
P11940	Polyadenylate-binding protein 1	15	0.157233	0.1519	1.11103
P62280	40S ribosomal protein S11	4	0.177215	0.1604	1.1176
P09651	Heterogeneous nuclear ribonucleoprotein A1	55	0.282258	0.1607	1.11783
P55769	NHP2-like protein 1	2	0.15625	0.1719	1.12654
P46777	60S ribosomal protein L5	9	0.20202	0.1788	1.13194
P46779	60S ribosomal protein L28	8	0.29927	0.1835	1.13564
P62913	60S ribosomal protein L11	4	0.129213	0.1881	1.13926
Q9HC36	RNA methyltransferase-like protein 1	3	0.052381	0.1937	1.14369
P62917	60S ribosomal protein L8	6	0.0972763	0.1964	1.14584
O14979	Heterogeneous nuclear ribonucleoprotein D-like	8	0.0928571	0.198	1.14711
P62249	40S ribosomal protein S16	21	0.363014	0.2015	1.14989
P10809	60 kDa heat shock protein, mitochondrial	2	0.0331588	0.2029	1.15101
P60709	Actin, cytoplasmic 1	10	0.189333	0.2084	1.15541
Q00839	Heterogeneous nuclear ribonucleoprotein U	22	0.152727	0.2084	1.15541
P25398	40S ribosomal protein S12	7	0.227273	0.2103	1.15693
P61254	60S ribosomal protein L26	4	0.158621	0.2342	1.17625
P31942	Heterogeneous nuclear ribonucleoprotein H3	10	0.16474	0.2548	1.19317
P61247	40S ribosomal protein S3a	8	0.143939	0.2576	1.19549
P62851	40S ribosomal protein S25	25	0.28	0.2675	1.20372
P62269	40S ribosomal protein S18	19	0.414474	0.2796	1.21386
P39019	40S ribosomal protein S19	8	0.193103	0.28	1.21419
P68104	Elongation factor 1-alpha 1	7	0.0779221	0.2816	1.21554
P62829	60S ribosomal protein L23	7	0.178571	0.2843	1.21782
P62753	40S ribosomal protein S6	6	0.140562	0.2853	1.21866
P55795	Heterogeneous nuclear ribonucleoprotein H2	6	0.0556793	0.2863	1.21951
O43143	Putative pre-mRNA-splicing factor ATP-dependent RNA helicase DHX15	13	0.115723	0.2983	1.22969
Q9BUJ2	Heterogeneous nuclear ribonucleoprotein U-like protein 1	17	0.0841121	0.3034	1.23405
P51114	Fragile X mental retardation syndrome-related protein 1	2	0.0338164	0.3149	1.24393
P26373	60S ribosomal protein L13	13	0.194313	0.3174	1.24608
Q07666	KH domain-containing, RNA-binding, signal transduction-associated protein 1	4	0.0541761	0.3175	1.24617
P62854	40S ribosomal protein S26	3	0.208696	0.3205	1.24876
Q92841	Probable ATP-dependent RNA helicase DDX17	18	0.175385	0.3243	1.25206
Q13151	Heterogeneous nuclear ribonucleoprotein A0	5	0.118033	0.3316	1.25841
P62847	40S ribosomal protein S24	5	0.142857	0.3319	1.25867
P40121	Macrophage-capping protein	286	0.422414	0.339	1.26488
Q8TB72	Pumilio homolog 2	2	0.0187617	0.3414	1.26699
Q92804	TATA-binding protein-associated factor 2N	20	0.0996622	0.3424	1.26786
P62750	60S ribosomal protein L23a	5	0.147436	0.348	1.27279
Q92499	ATP-dependent RNA helicase DDX1	7	0.05	0.3578	1.28147
Q99729	Heterogeneous nuclear ribonucleoprotein A/B	6	0.0753012	0.3662	1.28895
P09417	Dihydropteridine reductase	3	0.139344	0.3748	1.29666
P07305	Histone H1.0	3	0.185567	0.3896	1.31003
P16403	Histone H1.2	17	0.225352	0.3915	1.31176
O95793	Double-stranded RNA-binding protein Staufen homolog 1	9	0.105719	0.3943	1.3143
Q14258	E3 ubiquitin/ISG15 ligase TRIM25	6	0.052381	0.402	1.32134
P61978	Heterogeneous nuclear ribonucleoprotein K	11	0.153348	0.4079	1.32675
P23246	Splicing factor, proline- and glutamine-rich	14	0.110325	0.413	1.33145
P62857	40S ribosomal protein S28	7	0.304348	0.4198	1.33774
Q9Y383	Putative RNA-binding protein Luc7-like 2	6	0.117347	0.4211	1.33895
Q9NQ29	Putative RNA-binding protein Luc7-like 1	5	0.0943396	0.4277	1.34509
P62263	40S ribosomal protein S14	20	0.417219	0.4343	1.35126
Q96SB4	Serine/threonine-protein kinase SRPK1	3	0.0519084	0.4346	1.35154
P10412	Histone H1.4	17	0.219178	0.4491	1.36519
P35637	RNA-binding protein FUS	34	0.140684	0.4513	1.36727
Q14444	Caprin-1	8	0.0620592	0.4556	1.37135
P05387	60S acidic ribosomal protein P2	16	0.652174	0.4737	1.38867
Q15233	Non-POU domain-containing octamer-binding protein	11	0.131635	0.482	1.39668
Q9Y3I0	UPF0027 protein C22orf28	13	0.170297	0.5008	1.415
P08579	U2 small nuclear ribonucleoprotein B''	6	0.115556	0.503	1.41716
Q14498	RNA-binding protein 39	4	0.0679245	0.5162	1.43018
Q96I24	Far upstream element-binding protein 3	2	0.041958	0.5204	1.43435
Q9UKV8	Protein argonaute-2	3	0.0395809	0.5299	1.44383
Q8NDV7	Trinucleotide repeat-containing gene 6A protein	2	0.0137615	0.5491	1.46317
P19388	DNA-directed RNA polymerases I, II, and III subunit RPABC1	5	0.195238	0.5552	1.46937
O00571	ATP-dependent RNA helicase DDX3X	17	0.126888	0.5573	1.47151
Q92522	Histone H1x	7	0.258216	0.5633	1.47765
Q8NC51	Plasminogen activator inhibitor 1 RNA-binding protein	8	0.0955882	0.574	1.48865
P08621	U1 small nuclear ribonucleoprotein 70 kDa	11	0.146453	0.5887	1.50389
P09012	U1 small nuclear ribonucleoprotein A	10	0.22695	0.5954	1.51089
Q15427	Splicing factor 3B subunit 4	4	0.0518868	0.6168	1.53347
Q7Z739	YTH domain family protein 3	2	0.0444444	0.6188	1.5356
P06748	Nucleophosmin	9	0.119048	0.6223	1.53933
P55884	Eukaryotic translation initiation factor 3 subunit B	5	0.0405405	0.6365	1.55455
P26368	Splicing factor U2AF 65 kDa subunit	4	0.130526	0.6392	1.55747
Q99973	Telomerase protein component 1	2	0.0091359	0.65	1.56917
Q14103	Heterogeneous nuclear ribonucleoprotein D0	5	0.0591549	0.6508	1.57004
Q9UPQ9	Trinucleotide repeat-containing gene 6B protein	6	0.0349154	0.6726	1.59394
P17844	Probable ATP-dependent RNA helicase DDX5	27	0.175896	0.6826	1.60503
P62316	Small nuclear ribonucleoprotein Sm D2	12	0.533898	0.6835	1.60603
P62306	Small nuclear ribonucleoprotein F	10	0.372093	0.6914	1.61485
Q15393	Splicing factor 3B subunit 3	6	0.0451931	0.7035	1.62845
P63244	Guanine nucleotide-binding protein subunit beta-2-like 1	4	0.0694006	0.7177	1.64456
Q08380	Galectin-3-binding protein	7	0.0786325	0.7235	1.65118
P19338	Nucleolin	8	0.0676056	0.7321	1.66106
Q9UKK3	Poly [ADP-ribose] polymerase 4	8	0.0319026	0.7513	1.68331
Q14764	Major vault protein	25	0.174692	0.7583	1.6915
O75533	Splicing factor 3B subunit 1	3	0.0184049	0.7787	1.71558
Q13243	Serine/arginine-rich splicing factor 5	4	0.0772059	0.7864	1.72477
Q86V81	THO complex subunit 4	11	0.14786	0.8104	1.7537
Q96PK6	RNA-binding protein 14	14	0.113602	0.8238	1.77006
P14678	Small nuclear ribonucleoprotein-associated proteins B and B'	10	0.183333	0.8882	1.85087
Q01085	Nucleolysin TIAR	5	0.064	0.9289	1.90382
Q13435	Splicing factor 3B subunit 2	8	0.0994413	0.9414	1.92039
P11142	Heat shock cognate 71 kDa protein	8	0.117647	0.9547	1.93818
Q9Y230	RuvB-like 2	4	0.112311	0.9699	1.9587
P62081	40S ribosomal protein S7	2	0.0876289	0.9737	1.96387
Q01844	RNA-binding protein EWS	23	0.0807927	0.9955	1.99377
Q92734	Protein TFG	26	0.3175	1.022	2.03073
Q13283	Ras GTPase-activating protein-binding protein 1	5	0.0965665	1.0722	2.10264
Q07955	Serine/arginine-rich splicing factor 1	5	0.112903	1.0886	2.12668
P27816	Microtubule-associated protein 4	4	0.0434028	1.1149	2.1658
P68371	Tubulin beta-4B chain	13	0.166292	1.1559	2.22823
P26599	Polypyrimidine tract-binding protein 1	4	0.086629	1.1595	2.2338
P11021	78 kDa glucose-regulated protein	4	0.0749235	1.2037	2.3033
P07437	Tubulin beta chain	11	0.193694	1.2158	2.3227
P12268	Inosine-5'-monophosphate dehydrogenase 2	4	0.0583658	1.2206	2.33044
Q9NQH7	Probable Xaa-Pro aminopeptidase 3	6	0.0512821	1.2309	2.34713
Q9BY44	Eukaryotic translation initiation factor 2A	5	0.112821	1.2608	2.39629
P08670	Vimentin	34	0.291845	1.3089	2.47753
P20042	Eukaryotic translation initiation factor 2 subunit 2	6	0.201201	1.3339	2.52083
P35268	60S ribosomal protein L22	5	0.1875	1.388	2.61716
P07900	Heat shock protein HSP 90-alpha	3	0.0464481	1.4394	2.71208
Q9BRP8	Partner of Y14 and mago	4	0.210784	1.5282	2.88426
P62140	Serine/threonine-protein phosphatase PP1-beta catalytic subunit	4	0.0703364	1.5928	3.01634
O14974	Protein phosphatase 1 regulatory subunit 12A	15	0.113592	1.918	3.77899
P19474	E3 ubiquitin-protein ligase TRIM21	5	0.117895	2.4193	5.34911
P02533	Keratin, type I cytoskeletal 14	23	0.129237	11.197	2347.65
P08779	Keratin, type I cytoskeletal 16	24	0.15222	11.7071	3343.4
P13645	Keratin, type I cytoskeletal 10	26	0.183219	12.1137	4431.87
P02538	Keratin, type II cytoskeletal 6A	8	0.118794	13.7249	13539.6
P48668	Keratin, type II cytoskeletal 6C	7	0.118794	17.7058	213785
P35527	Keratin, type I cytoskeletal 9	20	0.224719	18.708	428222
P35908	Keratin, type II cytoskeletal 2 epidermal	14	0.179969	18.8192	462534
P04264	Keratin, type II cytoskeletal 1	33	0.245342	21.5276	3.02311e+06
P13647	Keratin, type II cytoskeletal 5	10	0.172881	21.5912	3.15936e+06
P19013	Keratin, type II cytoskeletal 4	4	0.0617978	23.4992	1.18567e+07
Nb2	CapG Nanobody2	203	0.275	54.6605	2.84741e+16
Nb4	CapG Nanobody4	203	0.2	68.5796	4.41079e+20

## Sheet: identified peptides
List of all identified peptides. Peptides are ordered alphabetically by protein name and increasing start position. Columns from left to right contain the Swiss-Prot accession number, sequence of the identified peptide (Ace indicates N-terminal modification by acetyl, * indicates the presence of methionine sulfoxide (M*), pyro-glutamate (Q*), 13C6 lysine or 13C6 arginine residues), start and end …
accession	peptide sequence	start	end	m/z	z	ppm	score/threshold	protein name	isoforms
Q15029	IAVEPVNPSELPK	590	602	696.89	2	0.287405	50/36	116 kDa U5 small nuclear ribonucleoprotein component
P82914	LDDDPPPSTLLK	63	74	658.856	2	0.0760054	43/38	28S ribosomal protein S15, mitochondrial
Q9Y676	TPAEASSTGQTGPQSAL	242	258	801.884	2	0.561884	61/36	28S ribosomal protein S18b, mitochondrial
P82650	LM*TQAQLEEATR	105	116	703.852	2	1.28051	45/37	28S ribosomal protein S22, mitochondrial
P82650	VPINDVLAEDK	136	146	606.827	2	0.0825328	65/37	28S ribosomal protein S22, mitochondrial
Q9Y3D9	ALLAEGVILR	124	133	527.835	2	0.189816	52/32	28S ribosomal protein S23, mitochondrial
Q9Y2Q9	NVESFASM*LR	76	85	585.284	2	-0.171152	56/36	28S ribosomal protein S28, mitochondrial
P51398	GSPLGEVVEQGITR	219	232	721.386	2	0.694079	78/37	28S ribosomal protein S29, mitochondrial
P51398	NATDAVGIVLK	235	245	553.83	2	0.452225	38/35	28S ribosomal protein S29, mitochondrial
Q9Y2R9	SLM*IQTLEAVK	109	119	624.848	2	1.12208	49/37	28S ribosomal protein S7, mitochondrial
Q9Y3B7	DLSSEELAAFQK	158	169	672.343	2	0.223435	41/37	39S ribosomal protein L11, mitochondrial
Q9Y3B7	DLSSEELAAFQK	158	169	669.333	2	0.299255	49/38	39S ribosomal protein L11, mitochondrial
Q9Y3B7	EADLAAQEEAAK	180	191	623.302	2	0.160696	95/36	39S ribosomal protein L11, mitochondrial
Q6P1L8	VLAIAQNFV	137	145	487.787	2	-0.205432	54/37	39S ribosomal protein L14, mitochondrial
Q6P161	TLEELDPESR	106	115	597.801	2	0.251343	41/38	39S ribosomal protein L54, mitochondrial
Q6P161	TLEELDPESR	106	115	597.801	2	0.335124	43/38	39S ribosomal protein L54, mitochondrial
P46783	AEAGAGSATEFQFR	140	153	721.339	2	0	53/35	40S ribosomal protein S10	Q9NQ39
P46783	AEAGAGSATEFQFR	140	153	721.339	2	0.27765	79/36	40S ribosomal protein S10	Q9NQ39
P46783	AEAGAGSATEFQFR	140	153	724.349	2	0.552989	88/36	40S ribosomal protein S10	Q9NQ39
P62280	Ace-ADIQTER	2	8	440.727	2	-0.341126	53/38	40S ribosomal protein S11
P62280	Ace-ADIQTER	2	8	437.717	2	0.343478	60/37	40S ribosomal protein S11
P62280	EAIEGTYIDK	49	58	572.795	2	-0.087445	41/38	40S ribosomal protein S11
P62280	EAIEGTYIDKK	49	59	639.853	2	0.313065	38/37	40S ribosomal protein S11
P25398	Ace-AEEGIAAGGVM*DVNTALQEVLK	2	23	758.383	3	0.132035	46/36	40S ribosomal protein S12
P25398	Ace-AEEGIAAGGVM*DVNTALQEVLK	2	23	1140.08	2	0.526744	133/36	40S ribosomal protein S12
P25398	Ace-AEEGIAAGGVM*DVNTALQEVLK	2	23	1140.08	2	0.526744	52/36	40S ribosomal protein S12
P25398	Ace-AEEGIAAGGVM*DVNTALQEVLK	2	23	1137.07	2	0.572151	115/36	40S ribosomal protein S12
P25398	Ace-AEEGIAAGGVM*DVNTALQEVLK	2	23	1137.07	2	0.748198	67/36	40S ribosomal protein S12
P25398	Ace-AEEGIAAGGVM*DVNTALQEVLK	2	23	758.717	3	442.185	56/37	40S ribosomal protein S12
P25398	DVIEEYFK	122	129	524.768	2	0	39/38	40S ribosomal protein S12
P62277	GLSQSALPYR	10	19	549.306	2	0.820721	59/38	40S ribosomal protein S13
P62277	GLSQSALPYR	10	19	546.297	2	1.19203	51/39	40S ribosomal protein S13
P62277	YESSTASALVA	141	151	549.769	2	0.273343	45/36	40S ribosomal protein S13
P62263	ADRDESSPYAAM*LAAQDVAQR	64	84	765.035	3	0.174514	52/35	40S ribosomal protein S14
P62263	ADRDESSPYAAM*LAAQDVAQR	64	84	765.035	3	0.218142	49/35	40S ribosomal protein S14
P62263	ADRDESSPYAAM*LAAQDVAQR	64	84	761.022	3	0.263153	56/34	40S ribosomal protein S14
P62263	ADRDESSPYAAM*LAAQDVAQR	64	84	761.022	3	0.307012	79/34	40S ribosomal protein S14
P62263	ADRDESSPYAAM*LAAQDVAQR	64	84	761.022	3	0.307012	39/34	40S ribosomal protein S14
P62263	ADRDESSPYAAM*LAAQDVAQR	64	84	765.036	3	0.392656	65/35	40S ribosomal protein S14
P62263	ADRDESSPYAAM*LAAQDVAQR	64	84	761.023	3	0.7456	59/34	40S ribosomal protein S14
P62263	ADRDESSPYAAM*LAAQDVAQR	64	84	761.023	3	1.18419	48/34	40S ribosomal protein S14
P62263	DESSPYAAM*LAAQDVAQR	67	84	646.967	3	0.0516028	59/34	40S ribosomal protein S14
P62263	DESSPYAAM*LAAQDVAQR	67	84	969.947	2	0.258014	84/34	40S ribosomal protein S14
P62263	DESSPYAAMLAAQDVAQR	67	84	961.95	2	0.312194	62/35	40S ribosomal protein S14
P62263	DESSPYAAM*LAAQDVAQR	67	84	972.957	2	0.411544	82/35	40S ribosomal protein S14
P62263	DESSPYAAMLAAQDVAQR	67	84	964.96	2	0.778047	56/36	40S ribosomal protein S14
P62263	TPGPGAQSALR	107	117	530.795	2	-0.283132	62/38	40S ribosomal protein S14
P62263	TPGPGAQSALR	107	117	527.786	2	0	54/37	40S ribosomal protein S14
P62263	TPGPGAQSALR	107	117	530.796	2	0.0943773	63/38	40S ribosomal protein S14
P62263	TPGPGAQSALR	107	117	527.786	2	0.0949166	61/37	40S ribosomal protein S14
P62263	TPGPGAQSALR	107	117	527.786	2	0.0949166	45/37	40S ribosomal protein S14
P62263	TPGPGAQSALR	107	117	530.796	2	0.188755	43/38	40S ribosomal protein S14
P62263	IEDVTPIPSDSTR	129	141	715.361	2	-1.11989	51/37	40S ribosomal protein S14
P62841	DM*IILPEM*VGSM*VGVYNGK	82	100	1051.5	2	469.192	44/35	40S ribosomal protein S15
P62244	M*NVLADALK	4	12	498.778	2	0	56/37	40S ribosomal protein S15a
P62244	M*NVLADALK	4	12	498.778	2	0	55/37	40S ribosomal protein S15a
P62244	M*NVLADALK	4	12	498.778	2	0.100448	42/37	40S ribosomal protein S15a
P62244	M*NVLADALK	4	12	495.768	2	0.202118	50/38	40S ribosomal protein S15a
P62244	IVVNLTGR	61	68	436.272	2	0.114873	46/37	40S ribosomal protein S15a
P62244	IVVNLTGR	61	68	439.282	2	0.228168	48/32	40S ribosomal protein S15a
P62249	GPLQSVQVFGR	5	15	594.33	2	-0.0842711	72/38	40S ribosomal protein S16
P62249	GPLQSVQVFGR	5	15	597.34	2	0.0838458	83/37	40S ribosomal protein S16
P62249	GPLQSVQVFGR	5	15	597.34	2	0.0838458	77/37	40S ribosomal protein S16
P62249	GPLQSVQVFGR	5	15	597.34	2	0.0838458	64/37	40S ribosomal protein S16
P62249	GPLQSVQVFGR	5	15	594.33	2	0.0842711	84/38	40S ribosomal protein S16
P62249	GPLQSVQVFGR	5	15	594.33	2	0.168542	83/38	40S ribosomal protein S16
P62249	GPLQSVQVFGR	5	15	597.341	2	0.335383	56/37	40S ribosomal protein S16
P62249	PLEM*IEPR	38	45	503.77	2	-0.198901	48/39	40S ribosomal protein S16
P62249	LLEPVLLLGK	51	60	547.863	2	-0.365727	39/26	40S ribosomal protein S16
P62249	LLEPVLLLGK	51	60	547.863	2	-0.182864	61/26	40S ribosomal protein S16
P62249	LLEPVLLLGK	51	60	547.863	2	-0.0914318	41/26	40S ribosomal protein S16
P62249	LLEPVLLLGK	51	60	550.873	2	0	56/20	40S ribosomal protein S16
P62249	LLEPVLLLGK	51	60	547.863	2	0	31/26	40S ribosomal protein S16
P62249	LLEPVLLLGK	51	60	550.873	2	0.0909313	35/20	40S ribosomal protein S16
P62249	LLEPVLLLGK	51	60	550.873	2	0.181863	50/20	40S ribosomal protein S16
P62249	LLEPVLLLGK	51	60	550.873	2	0.272794	60/20	40S ribosomal protein S16
P62249	ALVAYYQK	91	98	478.266	2	0.20953	45/37	40S ribosomal protein S16
P62249	DILIQYDR	110	117	518.277	2	0	48/38	40S ribosomal protein S16
P62249	TLLVADPR	118	125	442.763	2	-2.03732	60/37	40S ribosomal protein S16
P62249	TLLVADPR	118	125	445.774	2	-0.562093	39/35	40S ribosomal protein S16
P62249	TLLVADPR	118	125	442.764	2	-0.339554	53/37	40S ribosomal protein S16
P08708	DNYVPEVSALDQEIIEVDPDTK	82	103	832.41	3	0.561301	43/36	40S ribosomal protein S17
P62269	Ace-SLVIPEK	2	8	417.257	2	0.36036	42/35	40S ribosomal protein S18
P62269	VLNTNIDGR	15	23	501.272	2	-1.79905	70/39	40S ribosomal protein S18
P62269	VLNTNIDGR	15	23	504.282	2	-0.0993492	67/38	40S ribosomal protein S18
P62269	VLNTNIDGR	15	23	501.272	2	0	52/39	40S ribosomal protein S18
P62269	VLNTNIDGR	15	23	504.283	2	0.298048	58/38	40S ribosomal protein S18
P62269	KADIDLTK	47	54	458.281	2	-0.328031	40/36	40S ribosomal protein S18
P62269	KADIDLTK	47	54	458.281	2	-0.218687	37/36	40S ribosomal protein S18
P62269	ADIDLTK	48	54	388.213	2	-0.645651	42/39	40S ribosomal protein S18
P62269	ADIDLTK	48	54	388.213	2	0	48/39	40S ribosomal protein S18
P62269	AGELTEDEVER	56	66	624.291	2	-0.401101	41/34	40S ribosomal protein S18
P62269	AGELTEDEVER	56	66	627.301	2	0	83/36	40S ribosomal protein S18
P62269	AGELTEDEVER	56	66	624.291	2	0.160441	83/34	40S ribosomal protein S18
P62269	AGELTEDEVER	56	66	627.301	2	0.239504	68/36	40S ribosomal protein S18
P62269	AGELTEDEVER	56	66	624.291	2	0.320881	84/35	40S ribosomal protein S18
P62269	VITIMQNPR	67	75	536.303	2	-0.186813	55/39	40S ribosomal protein S18
P62269	VITIM*QNPR	67	75	544.3	2	-0.184063	40/39	40S ribosomal protein S18
P62269	VITIM*QNPR	67	75	544.3	2	-0.184063	70/39	40S ribosomal protein S18
P62269	VITIM*QNPR	67	75	547.31	2	0.366097	47/37	40S ribosomal protein S18
P62269	YSQVLANGLDNK	95	106	661.341	2	-0.302877	93/38	40S ribosomal protein S18
P39019	DVNQQEFVR	8	16	570.791	2	0	51/38	40S ribosomal protein S19
P39019	DVNQQEFVR	8	16	567.781	2	0.0882187	43/38	40S ribosomal protein S19
P39019	DVNQQEFVR	8	16	567.781	2	0.0882187	54/38	40S ribosomal protein S19
P39019	VLQALEGLK	103	111	488.81	2	-0.717503	35/31	40S ribosomal protein S19
P39019	VLQALEGLK	103	111	488.81	2	-0.1025	34/31	40S ribosomal protein S19
P39019	IAGQVAAANK	134	143	471.772	2	-0.21242	79/38	40S ribosomal protein S19
P39019	IAGQVAAANK	134	143	471.772	2	0	64/38	40S ribosomal protein S19
P39019	IAGQVAAANK	134	143	474.782	2	0.105535	58/36	40S ribosomal protein S19
P15880	EVATAIR	146	152	383.232	2	0	37/36	40S ribosomal protein S2
P15880	GTGIVSAPVPK	201	211	513.303	2	-0.2928	51/35	40S ribosomal protein S2
P15880	GTGIVSAPVPK	201	211	516.313	2	-0.291089	47/35	40S ribosomal protein S2
P15880	ATFDAISK	239	246	429.737	2	1.04961	40/38	40S ribosomal protein S2
P60866	TPVEPEVAIHR	9	19	416.563	3	-0.320856	43/38	40S ribosomal protein S20
P63220	M*GESDDSILR	62	71	569.756	2	-0.0879123	44/33	40S ribosomal protein S21
P62847	Ace-M*NDTVTIR	1	8	507.254	2	-1.67902	46/37	40S ribosomal protein S24
P62847	Ace-M*NDTVTIR	1	8	507.255	2	-0.691361	55/37	40S ribosomal protein S24
P62847	Ace-M*NDTVTIR	1	8	507.255	2	-0.395063	61/37	40S ribosomal protein S24
P62847	Ace-M*NDTVTIR	1	8	504.245	2	0	62/37	40S ribosomal protein S24
P62847	Q*M*VIDVLHPGK	22	32	618.326	2	-0.0809954	55/38	40S ribosomal protein S24
P62847	TTGFGM*IYDSLDYAK	69	83	849.39	2	0.353614	46/34	40S ribosomal protein S24
P62847	TTGFGM*IYDSLDYAK	69	83	852.4	2	0.411091	56/35	40S ribosomal protein S24
P62851	LNNLVLFDK	44	52	541.321	2	0	65/34	40S ribosomal protein S25
P62851	LNNLVLFDK	44	52	541.321	2	0	65/34	40S ribosomal protein S25
P62851	LNNLVLFDK	44	52	538.311	2	0.0930573	66/37	40S ribosomal protein S25
P62851	LNNLVLFDK	44	52	538.311	2	0.0930573	52/37	40S ribosomal protein S25
P62851	LNNLVLFDK	44	52	541.321	2	0.185078	42/34	40S ribosomal protein S25
P62851	LNNLVLFDK	44	52	538.311	2	0.279172	52/37	40S ribosomal protein S25
P62851	LNNLVLFDK	44	52	541.321	2	0.462694	37/34	40S ribosomal protein S25
P62851	LITPAVVSER	67	76	545.832	2	0	55/33	40S ribosomal protein S25
P62851	LITPAVVSER	67	76	542.822	2	0	62/36	40S ribosomal protein S25
P62851	LITPAVVSER	67	76	545.832	2	0.0917727	41/33	40S ribosomal protein S25
P62851	LITPAVVSER	67	76	545.832	2	0.183545	47/33	40S ribosomal protein S25
P62851	LITPAVVSER	67	76	542.822	2	0.184565	52/36	40S ribosomal protein S25
P62851	LITPAVVSER	67	76	542.822	2	0.276848	46/36	40S ribosomal protein S25
P62851	LITPAVVSER	67	76	545.832	2	0.642409	48/33	40S ribosomal protein S25
P62851	LITPAVVSER	67	76	542.822	2	0.645978	52/36	40S ribosomal protein S25
P62851	AALQELLSK	86	94	486.789	2	-0.92634	69/37	40S ribosomal protein S25
P62851	AALQELLSK	86	94	486.79	2	-0.514634	46/37	40S ribosomal protein S25
P62851	AALQELLSK	86	94	489.8	2	-0.511464	47/34	40S ribosomal protein S25
P62851	AALQELLSK	86	94	489.8	2	-0.409171	51/34	40S ribosomal protein S25
P62851	AALQELLSK	86	94	486.79	2	-0.205853	45/37	40S ribosomal protein S25
P62851	AALQELLSK	86	94	489.8	2	-0.204586	41/34	40S ribosomal protein S25
P62851	AALQELLSK	86	94	489.8	2	-0.204586	47/34	40S ribosomal protein S25
P62851	AALQELLSK	86	94	486.79	2	-0.102927	48/37	40S ribosomal protein S25
P62851	AQVIYTR	105	111	428.753	2	-0.233784	38/37	40S ribosomal protein S25
P62851	AQVIYTR	105	111	425.743	2	0	38/37	40S ribosomal protein S25
P62854	NIVEAAAVR	43	51	471.772	2	0	54/38	40S ribosomal protein S26	Q5JNZ5
P62854	DISEASVFDAYVLPK	52	66	830.433	2	0.421979	85/38	40S ribosomal protein S26
P62854	DISEASVFDAYVLPK	52	66	827.423	2	0.605023	74/38	40S ribosomal protein S26
P42677	LVQSPNSYFM*DVK	24	36	775.387	2	0.258271	65/37	40S ribosomal protein S27	Q71UM5
P42677	LVQSPNSYFM*DVK	24	36	772.377	2	0.324099	51/36	40S ribosomal protein S27	Q71UM5
P62857	VEFM*DDTSR	32	40	558.236	2	-1.79459	45/30	40S ribosomal protein S28
P62857	VEFM*DDTSR	32	40	561.247	2	0	36/32	40S ribosomal protein S28
P62857	EGDVLTLLESER	52	63	680.851	2	0	80/38	40S ribosomal protein S28
P62857	EGDVLTLLESER	52	63	683.861	2	0.0732221	64/38	40S ribosomal protein S28
P62857	EGDVLTLLESER	52	63	683.861	2	0.0732221	43/38	40S ribosomal protein S28
P62857	EGDVLTLLESER	52	63	680.851	2	0.147093	82/38	40S ribosomal protein S28
P62857	EGDVLTLLESER	52	63	683.862	2	0.219666	85/38	40S ribosomal protein S28
P62857	EGDVLTLLESER	52	63	680.851	2	0.220639	73/38	40S ribosomal protein S28
P62857	EGDVLTLLESER	52	63	680.852	2	0.294185	77/38	40S ribosomal protein S28
P62857	EGDVLTLLESER	52	63	680.852	2	0.294185	49/38	40S ribosomal protein S28
P62857	EGDVLTLLESER	52	63	680.852	2	0.367731	74/38	40S ribosomal protein S28
P62857	EGDVLTLLESER	52	63	683.862	2	0.439332	73/38	40S ribosomal protein S28
P62857	EGDVLTLLESER	52	63	683.862	2	0.439332	48/38	40S ribosomal protein S28
P62857	EGDVLTLLESER	52	63	680.852	2	0.441278	87/38	40S ribosomal protein S28
P62857	EGDVLTLLESER	52	63	680.852	2	0.58837	51/38	40S ribosomal protein S28
P62857	EGDVLTLLESER	52	63	683.862	2	1.39122	41/38	40S ribosomal protein S28
P62273	DIGFIKLD	49	56	460.758	2	-0.217509	44/38	40S ribosomal protein S29
P62273	DIGFIKLD	49	56	463.768	2	-0.216094	47/36	40S ribosomal protein S29
P23396	AELNEFLTR	19	27	546.788	2	-0.366448	53/38	40S ribosomal protein S3
P23396	AELNEFLTR	19	27	546.788	2	0.0916119	53/38	40S ribosomal protein S3
P23396	AELNEFLTR	19	27	546.788	2	0.0916119	59/38	40S ribosomal protein S3
P23396	AELNEFLTR	19	27	549.798	2	0.546657	57/38	40S ribosomal protein S3
P23396	ELAEDGYSGVEVR	28	40	712.339	2	0.140581	87/36	40S ribosomal protein S3
P23396	ELAEDGYSGVEVR	28	40	712.339	2	0.492035	69/35	40S ribosomal protein S3
P23396	ELAEDGYSGVEVR	28	40	715.355	2	8.67932	61/37	40S ribosomal protein S3
P23396	TEIIILATR	46	54	515.318	2	-0.680521	41/34	40S ribosomal protein S3
P23396	ELTAVVQK	68	75	447.274	2	-0.224081	53/35	40S ribosomal protein S3
P23396	LLGGLAVR	109	116	399.764	2	0.877729	36/34	40S ribosomal protein S3
P23396	FIM*ESGAK	125	132	449.721	2	-0.11143	37/36	40S ribosomal protein S3
P23396	FIM*ESGAK	125	132	452.731	2	0	41/38	40S ribosomal protein S3
P23396	DEILPTTPISEQK	215	227	735.888	2	0.136077	74/38	40S ribosomal protein S3
P23396	GGKPEPPAM*PQPVPTA	228	243	798.413	2	0.18811	44/37	40S ribosomal protein S3
P62861	FVNVVPTFGK	42	51	554.313	2	0	39/37	40S ribosomal protein S30
P61247	LITEDVQGK	86	94	504.787	2	0	54/37	40S ribosomal protein S3a
P61247	LITEDVQGK	86	94	501.777	2	0.0998463	66/39	40S ribosomal protein S3a
P61247	LITEDVQGK	86	94	501.777	2	0.299539	45/39	40S ribosomal protein S3a
P61247	TTDGYLLR	129	136	469.751	2	0	67/37	40S ribosomal protein S3a
P61247	EVQTNDLK	175	182	476.756	2	-0.210195	39/37	40S ribosomal protein S3a
P61247	EVQTNDLK	175	182	476.756	2	-0.105098	40/37	40S ribosomal protein S3a
P61247	LM*ELHGEGSSSGK	228	240	449.878	3	-0.371302	40/35	40S ribosomal protein S3a
P61247	LM*ELHGEGSSSGK	228	240	674.314	2	0.0742604	38/35	40S ribosomal protein S3a
P61247	ADGYEPPVQESV	253	264	645.796	2	0.310179	45/34	40S ribosomal protein S3a
P62701	YALTGDEVK	54	62	498.256	2	0.201107	50/37	40S ribosomal protein S4, X isoform	P22090, Q8TD47
P62701	TDITYPAGFM*DVISIDK	78	94	951.465	2	1.15734	49/37	40S ribosomal protein S4, X isoform
P62701	VNDTIQIDLETGK	156	168	726.388	2	0.275717	54/38	40S ribosomal protein S4, X isoform
P62701	VNDTIQIDLETGK	156	168	723.378	2	0.276866	72/38	40S ribosomal protein S4, X isoform
P62701	VNDTIQIDLETGK	156	168	726.388	2	0.482505	47/38	40S ribosomal protein S4, X isoform
P62701	VNDTIQIDLETGK	156	168	723.378	2	0.553733	75/38	40S ribosomal protein S4, X isoform
P62701	IGVITNR	192	198	389.748	2	0	49/34	40S ribosomal protein S4, X isoform
P62701	LSNIFVIGK	222	230	495.802	2	-0.808415	36/34	40S ribosomal protein S4, X isoform
P62701	LSNIFVIGK	222	230	495.802	2	-0.707363	57/34	40S ribosomal protein S4, X isoform
P62701	LSNIFVIGK	222	230	498.812	2	-0.703086	60/32	40S ribosomal protein S4, X isoform
P62701	LSNIFVIGK	222	230	498.812	2	-0.602645	60/32	40S ribosomal protein S4, X isoform
P62701	LSNIFVIGK	222	230	498.813	2	-0.502204	52/32	40S ribosomal protein S4, X isoform
P62701	LTIAEER	246	252	419.242	2	0	44/37	40S ribosomal protein S4, X isoform	Q8TD47
P22090	DANGNSFATR	212	221	526.741	2	0	40/34	40S ribosomal protein S4, Y isoform 1	P62701, Q8TD47
P22090	DANGNSFATR	212	221	529.751	2	0.0945637	51/35	40S ribosomal protein S4, Y isoform 1	P62701, Q8TD47
P46782	Ace-TEWETAAPAVAETPDIK	2	18	938.967	2	0.426457	61/37	40S ribosomal protein S5
P46782	Q*AVDVSPLR	137	145	484.264	2	-0.413859	44/38	40S ribosomal protein S5
P46782	QAVDVSPLR	137	145	492.777	2	-0.406694	39/37	40S ribosomal protein S5
P46782	QAVDVSPLR	137	145	495.787	2	-0.101055	50/37	40S ribosomal protein S5
P62753	LIEVDDER	15	22	494.751	2	0	67/38	40S ribosomal protein S6
P62753	LIEVDDER	15	22	497.761	2	0.100654	58/38	40S ribosomal protein S6
P62753	M*ATEVAADALGEEWK	32	46	818.88	2	0.672476	39/35	40S ribosomal protein S6
P62753	DIPGLTDTTVPR	120	131	642.843	2	0.0779015	41/37	40S ribosomal protein S6
P62753	DIPGLTDTTVPR	120	131	645.854	2	0.232614	46/38	40S ribosomal protein S6
P62753	DIPGLTDTTVPR	120	131	642.843	2	0.233705	44/37	40S ribosomal protein S6
P62081	ELNITAAK	42	49	430.248	2	-0.116485	40/39	40S ribosomal protein S7
P62081	VETFSGVYK	170	178	518.276	2	-0.0966615	42/38	40S ribosomal protein S7
P62081	DVNFEFPEFQL	184	194	692.825	2	0.144547	39/35	40S ribosomal protein S7
P62241	LTPEEEEILNK	129	139	657.843	2	0.380613	52/38	40S ribosomal protein S8
P62241	ISSLLEEQFQQGK	158	170	753.894	2	0.265644	56/38	40S ribosomal protein S8
P62241	ISSLLEEQFQQGK	158	170	756.904	2	0.330733	58/37	40S ribosomal protein S8
P62241	ISSLLEEQFQQGK	158	170	756.904	2	0.330733	76/37	40S ribosomal protein S8
P62241	ISSLLEEQFQQGK	158	170	753.894	2	0.5977	65/38	40S ribosomal protein S8
P62241	ADGYVLEGK	185	193	479.253	2	-0.313646	59/37	40S ribosomal protein S8
P62241	ADGYVLEGK	185	193	476.243	2	-0.105211	55/37	40S ribosomal protein S8
P62241	ADGYVLEGK	185	193	476.243	2	-0.105211	59/37	40S ribosomal protein S8
P46781	LFEGNALLR	71	79	516.795	2	-0.193878	49/38	40S ribosomal protein S9
P46781	LDYILGLK	94	101	470.794	2	-1.06431	38/34	40S ribosomal protein S9
P46781	LDYILGLK	94	101	467.784	2	-0.214235	50/34	40S ribosomal protein S9
P46781	IEDFLER	102	108	461.237	2	0	42/38	40S ribosomal protein S9
Q9H0D6	NSPGSQVASNPR	447	458	607.3	2	0	58/37	5'-3' exoribonuclease 2
Q9H0D6	NSPGSQVASNPR	447	458	610.31	2	0.164122	42/38	5'-3' exoribonuclease 2
P10809	VGGTSDVEVNEK	406	417	617.302	2	0.24339	49/37	60 kDa heat shock protein, mitochondrial
P10809	IGIEIIK	463	469	396.27	2	0.379494	34/28	60 kDa heat shock protein, mitochondrial
P05388	IIQLLDDYPK	17	26	612.353	2	0.163574	57/35	60S acidic ribosomal protein P0	Q8NHW5
P05388	IIQLLDDYPK	17	26	612.353	2	0.163574	71/35	60S acidic ribosomal protein P0	Q8NHW5
P05388	IIQLLDDYPK	17	26	609.342	2	0.164383	44/38	60S acidic ribosomal protein P0	Q8NHW5
P05388	IIQLLDDYPK	17	26	609.343	2	0.246575	72/38	60S acidic ribosomal protein P0	Q8NHW5
P05388	EESEESDEDM*GFGLFD	302	317	926.342	2	0.702449	34/14	60S acidic ribosomal protein P0	Q8NHW5
P05386	KEESEESDDDM*GFGLFD	98	114	986.391	2	0.152225	46/23	60S acidic ribosomal protein P1	P05387
P05386	KEESEESDDDM*GFGLFD	98	114	983.381	2	0.305383	73/20	60S acidic ribosomal protein P1	P05387
P05386	KEESEESDDDMGFGLFD	98	114	975.384	2	0.359204	29/21	60S acidic ribosomal protein P1	P05387
P05386	KEESEESDDDM*GFGLFD	98	114	983.381	2	0.458074	39/20	60S acidic ribosomal protein P1	P05387
P05386	KEESEESDDDM*GFGLFD	98	114	983.381	2	0.559869	23/20	60S acidic ribosomal protein P1	P05387
P05386	KEESEESDDDMGFGLFD	98	114	978.394	2	0.81851	38/23	60S acidic ribosomal protein P1	P05387
P05387	ILDSVGIEADDDR	26	38	712.354	2	0.281157	66/37	60S acidic ribosomal protein P2
P05387	ILDSVGIEADDDR	26	38	709.345	2	0.917643	83/37	60S acidic ribosomal protein P2
P05387	NIEDVIAQGIGK	50	61	631.856	2	0.0792583	96/37	60S acidic ribosomal protein P2
P05387	NIEDVIAQGIGK	50	61	628.846	2	0.0796383	96/37	60S acidic ribosomal protein P2
P05387	NIEDVIAQGIGK	50	61	628.846	2	0.159277	58/37	60S acidic ribosomal protein P2
P05387	NIEDVIAQGIGK	50	61	631.856	2	0.237775	76/37	60S acidic ribosomal protein P2
P05387	NIEDVIAQGIGK	50	61	628.846	2	0.238915	102/37	60S acidic ribosomal protein P2
P05387	NIEDVIAQGIGK	50	61	631.856	2	0.317033	65/37	60S acidic ribosomal protein P2
P05387	NIEDVIAQGIGK	50	61	631.856	2	0.396292	100/37	60S acidic ribosomal protein P2
P05387	LASVPAGGAVAVSAAPGSAAPAAGSAPAAAEEK	62	94	925.483	3	0.757187	36/35	60S acidic ribosomal protein P2
P05387	LASVPAGGAVAVSAAPGSAAPAAGSAPAAAEEK	62	94	925.817	3	362.548	50/34	60S acidic ribosomal protein P2
P27635	FNADEFEDM*VAEK	176	188	783.84	2	0.638706	46/31	60S ribosomal protein L10
P62906	DTLYEAVR	8	15	486.758	2	-0.514667	47/38	60S ribosomal protein L10a
P62906	DTLYEAVR	8	15	483.748	2	-0.414301	58/38	60S ribosomal protein L10a
P62906	DTLYEAVR	8	15	483.748	2	-0.103575	51/38	60S ribosomal protein L10a
P62906	DTLYEAVR	8	15	483.748	2	0.20715	47/38	60S ribosomal protein L10a
P62913	VLEQLTGQTPVFSK	39	52	776.938	2	0.644388	68/35	60S ribosomal protein L11
P62913	VLEQLTGQTPVFSK	39	52	773.928	2	0.711587	100/37	60S ribosomal protein L11
P62913	YDGIILPGK	170	178	488.279	2	-0.205224	47/38	60S ribosomal protein L11
P62913	YDGIILPGK	170	178	491.289	2	-0.101982	50/35	60S ribosomal protein L11
P30050	IGPLGLSPK	32	40	444.286	2	0.112796	47/31	60S ribosomal protein L12
P30050	IGPLGLSPK	32	40	441.276	2	0.113567	52/32	60S ribosomal protein L12
P30050	IGPLGLSPK	32	40	441.276	2	0.113567	48/32	60S ribosomal protein L12
P30050	IGPLGLSPK	32	40	441.276	2	0.113567	39/32	60S ribosomal protein L12
P30050	IGPLGLSPK	32	40	441.277	2	0.567835	34/32	60S ribosomal protein L12
P30050	VGDDIAK	42	48	362.203	2	0.276859	38/37	60S ribosomal protein L12
P30050	QAQIEVVPSASALIIK	68	83	837.001	2	0.478473	32/29	60S ribosomal protein L12
P30050	Q*AQIEVVPSASALIIK	68	83	828.488	2	0.604244	84/31	60S ribosomal protein L12
P30050	Q*AQIEVVPSASALIIK	68	83	825.478	2	0.667095	73/32	60S ribosomal protein L12
P26373	GFSLEELR	75	82	475.751	2	-0.10532	43/38	60S ribosomal protein L13
P26373	GFSLEELR	75	82	475.751	2	0	49/38	60S ribosomal protein L13
P26373	GFSLEELR	75	82	478.761	2	0	49/37	60S ribosomal protein L13
P26373	GFSLEELR	75	82	475.751	2	0.10532	59/38	60S ribosomal protein L13
P26373	GFSLEELR	75	82	475.751	2	0.10532	45/38	60S ribosomal protein L13
P26373	TIGISVDPR	93	101	482.282	2	0.311672	55/37	60S ribosomal protein L13
P26373	TIGISVDPR	93	101	482.282	2	0.311672	49/37	60S ribosomal protein L13
P26373	STESLQANVQR	106	116	619.825	2	-0.242398	81/38	60S ribosomal protein L13
P26373	STESLQANVQR	106	116	616.815	2	0	85/38	60S ribosomal protein L13
P26373	STESLQANVQR	106	116	616.815	2	0.0811942	39/38	60S ribosomal protein L13
P26373	STESLQANVQR	106	116	619.825	2	0.161598	55/38	60S ribosomal protein L13
P26373	LATQLTGPVM*PVR	146	158	702.903	2	0.213707	49/35	60S ribosomal protein L13
P26373	LATQLTGPVM*PVR	146	158	699.893	2	0.214628	41/36	60S ribosomal protein L13
P26373	LATQLTGPVM*PVR	146	158	699.893	2	0.28617	51/36	60S ribosomal protein L13
P26373	LATQLTGPVM*PVR	146	158	702.903	2	0.569886	48/35	60S ribosomal protein L13
P26373	LATQLTGPVM*PVR	146	158	702.903	2	0.712357	53/35	60S ribosomal protein L13
P40429	Ace-AEVQVLVLDGR	2	12	623.859	2	0.160552	38/36	60S ribosomal protein L13a
P40429	Ace-AEVQVLVLDGR	2	12	620.849	2	0.241997	52/36	60S ribosomal protein L13a
P40429	Ace-AEVQVLVLDGR	2	12	620.849	2	0.322663	42/36	60S ribosomal protein L13a
P40429	Ace-AEVQVLVLDGR	2	12	620.849	2	0.322663	50/37	60S ribosomal protein L13a
P40429	Ace-AEVQVLVLDGR	2	12	620.849	2	0.403329	61/37	60S ribosomal protein L13a
P40429	Ace-AEVQVLVLDGR	2	12	620.849	2	0.403329	46/37	60S ribosomal protein L13a
P40429	Ace-AEVQVLVLDGR	2	12	620.849	2	0.483995	44/36	60S ribosomal protein L13a
P50914	GTAAAAAAAAAAK	148	160	508.28	2	0	65/39	60S ribosomal protein L14
P50914	GTAAAAAAAAAAK	148	160	511.29	2	0.0979849	66/37	60S ribosomal protein L14
P61313	SLQSVAEER	97	105	512.772	2	-0.0977012	42/38	60S ribosomal protein L15
P61313	SLQSVAEER	97	105	509.762	2	0	39/38	60S ribosomal protein L15
P18621	YSLDPENPTK	4	13	585.293	2	0	56/37	60S ribosomal protein L17
P18621	NAESNAELK	97	105	488.241	2	-0.10262	44/37	60S ribosomal protein L17
P18621	NAESNAELK	97	105	491.251	2	0	53/37	60S ribosomal protein L17
P18621	EQIVPKPEEEVAQK	154	167	818.453	2	0.305831	50/35	60S ribosomal protein L17
P18621	EQIVPKPEEEVAQK	154	167	812.434	2	0.801059	45/37	60S ribosomal protein L17
Q07020	TNSTFNQVVLK	39	49	628.851	2	0.637102	48/37	60S ribosomal protein L18
Q07020	TNSTFNQVVLK	39	49	625.841	2	0.720192	44/38	60S ribosomal protein L18
Q07020	TAVVVGTITDDVR	79	91	673.37	2	0	48/38	60S ribosomal protein L18
Q07020	TAVVVGTITDDVR	79	91	676.38	2	0.296133	60/36	60S ribosomal protein L18
Q07020	ILTFDQLALDSPK	120	132	733.914	2	0.136443	87/35	60S ribosomal protein L18
Q07020	ILTFDQLALDSPK	120	132	730.904	2	0.47952	56/37	60S ribosomal protein L18
Q02543	VEEIAASK	129	136	426.742	2	0.117444	52/37	60S ribosomal protein L18a
P84098	LLADQAEAR	154	162	493.767	2	-0.101469	55/38	60S ribosomal protein L19
P84098	LLADQAEAR	154	162	496.777	2	-0.100853	70/38	60S ribosomal protein L19
P46778	EPELLEPIPYEFM*A	147	160	847.406	2	0.76796	53/36	60S ribosomal protein L21
P35268	AGNLGGGVVTIER	53	65	624.854	2	-0.160296	48/37	60S ribosomal protein L22
P35268	AGNLGGGVVTIER	53	65	621.844	2	0	62/38	60S ribosomal protein L22
P35268	AGNLGGGVVTIER	53	65	621.844	2	0.0805365	70/38	60S ribosomal protein L22
P35268	ITVTSEVPFSK	70	80	604.332	2	0	71/38	60S ribosomal protein L22
P35268	ITVTSEVPFSK	70	80	607.342	2	0.247388	45/37	60S ribosomal protein L22
P62829	LPAAGVGDM*VM*ATVK	52	66	749.391	2	0.133621	53/37	60S ribosomal protein L23
P62829	LPAAGVGDM*VM*ATVK	52	66	746.381	2	0.201241	54/38	60S ribosomal protein L23
P62829	LPAAGVGDM*VMATVK	52	66	741.394	2	0.472726	43/37	60S ribosomal protein L23
P62829	GSAITGPVAK	114	123	453.771	2	-0.110433	38/36	60S ribosomal protein L23
P62829	GSAITGPVAK	114	123	450.761	2	0.111172	55/38	60S ribosomal protein L23
P62829	GSAITGPVAK	114	123	453.772	2	2.42952	50/36	60S ribosomal protein L23
P62750	FPLTTESAM*K	79	88	573.794	2	-0.174585	46/38	60S ribosomal protein L23a
P62750	FPLTTESAM*K	79	88	573.794	2	-0.0872925	42/38	60S ribosomal protein L23a
P62750	FPLTTESAM*K	79	88	573.794	2	0.174585	39/38	60S ribosomal protein L23a
P62750	LAPDYDALDVANK	140	152	705.864	2	0.212809	80/38	60S ribosomal protein L23a
P62750	LAPDYDALDVANK	140	152	702.854	2	0.712406	44/37	60S ribosomal protein L23a
P83731	AITGASLADIMAK	81	93	634.355	2	0.0789456	94/37	60S ribosomal protein L24
P83731	AITGASLADIM*AK	81	93	642.352	2	0.155922	87/37	60S ribosomal protein L24
P83731	AITGASLADIM*AK	81	93	639.342	2	0.156658	100/38	60S ribosomal protein L24
P83731	AITGASLADIMAK	81	93	631.345	2	0.31729	74/38	60S ribosomal protein L24
P61254	FNPFVTSDR	3	11	541.767	2	-0.462313	41/37	60S ribosomal protein L26	Q9UNX3
P61254	DDEVQVVR	52	59	480.243	2	-0.208665	59/37	60S ribosomal protein L26	Q9UNX3
P61254	DDEVQVVR	52	59	483.253	2	-0.207363	61/38	60S ribosomal protein L26	Q9UNX3
P61254	VVQVYR	70	75	385.237	2	0.390392	36/35	60S ribosomal protein L26	Q2PPJ7, Q9UNX3
P61353	YSVDIPLDK	85	93	528.289	2	-0.189652	38/37	60S ribosomal protein L27
P61353	YSVDIPLDK	85	93	525.279	2	0	41/38	60S ribosomal protein L27
P46776	TGAAPIIDVVR	95	105	556.327	2	-0.180076	57/35	60S ribosomal protein L27a
P46776	TGAAPIIDVVR	95	105	559.337	2	0	45/35	60S ribosomal protein L27a
P46776	TGAAPIIDVVR	95	105	556.327	2	0.180076	47/35	60S ribosomal protein L27a
P46779	Q*TYSTEPNNLK	23	33	639.304	2	-0.548334	39/36	60S ribosomal protein L28
P46779	QTYSTEPNNLK	23	33	650.827	2	0	48/37	60S ribosomal protein L28
P46779	QTYSTEPNNLK	23	33	647.817	2	0.0773024	41/37	60S ribosomal protein L28
P46779	KTVGVEPAADGK	47	58	586.32	2	0.256273	56/38	60S ribosomal protein L28
P46779	TVGVEPAADGK	48	58	525.282	2	0.0953698	58/38	60S ribosomal protein L28
P46779	TVGVEPAADGK	48	58	522.272	2	0.191841	62/38	60S ribosomal protein L28
P46779	ATLSSIR	88	94	377.232	2	-0.132899	38/34	60S ribosomal protein L28
P46779	ATLSSIR	88	94	374.222	2	0.133971	43/37	60S ribosomal protein L28
P47914	AQAAAPASVPAQAPK	135	149	692.388	2	0.216957	77/37	60S ribosomal protein L29
P47914	AQAAAPASVPAQAPK	135	149	689.378	2	0.290541	98/37	60S ribosomal protein L29
P39023	NNASTDYDLSDK	301	312	674.802	2	0.22262	69/32	60S ribosomal protein L3
P39023	NNASTDYDLSDK	301	312	671.792	2	0.521777	45/30	60S ribosomal protein L3
P62888	SEIEYYAM*LAK	58	68	667.321	2	0.600318	37/37	60S ribosomal protein L30
P62899	SAINEVVTR	15	23	497.785	2	-0.402595	42/37	60S ribosomal protein L31
P62899	SAINEVVTR	15	23	494.775	2	-0.303787	70/39	60S ribosomal protein L31
P62899	SAINEVVTR	15	23	494.775	2	-0.303787	67/39	60S ribosomal protein L31
P62899	SAINEVVTR	15	23	497.785	2	-0.201297	65/37	60S ribosomal protein L31
P62899	SAINEVVTR	15	23	494.775	2	-0.101262	45/39	60S ribosomal protein L31
P62899	NLQTVNVDEN	116	125	573.275	2	0.0873717	45/36	60S ribosomal protein L31
P62899	NLQTVNVDEN	116	125	573.275	2	0.262115	59/36	60S ribosomal protein L31
P62910	GQILM*PNIGYGSNK	51	64	757.393	2	0.132208	49/37	60S ribosomal protein L32
P62910	GQILM*PNIGYGSNK	51	64	754.383	2	0.398208	63/37	60S ribosomal protein L32
P62910	AAQLAIR	115	121	374.742	2	-0.133785	48/33	60S ribosomal protein L32
P62910	AAQLAIR	115	121	371.732	2	0.134871	50/36	60S ribosomal protein L32
P49207	LSYNTASNK	11	19	499.251	2	-0.100352	41/37	60S ribosomal protein L34
P49207	LSYNTASNK	11	19	502.261	2	-0.0997499	59/39	60S ribosomal protein L34
P49207	LSYNTASNK	11	19	502.261	2	0.1995	52/39	60S ribosomal protein L34
P49207	LSYNTASNK	11	19	499.251	2	0.200705	40/37	60S ribosomal protein L34
P49207	AFLIEEQK	94	101	492.279	2	-0.508884	43/37	60S ribosomal protein L34
P42766	VLTVINQTQK	57	66	572.34	2	-0.0875146	59/36	60S ribosomal protein L35
P42766	VLTVINQTQK	57	66	575.35	2	0.087056	59/33	60S ribosomal protein L35
P42766	VLTVINQTQK	57	66	575.35	2	0.087056	50/32	60S ribosomal protein L35
P42766	VLTVINQTQK	57	66	572.34	2	0.175029	59/36	60S ribosomal protein L35
Q9Y3U8	EELSNVLAAM*R	88	98	624.816	2	-0.0801527	50/38	60S ribosomal protein L36
Q9Y3U8	EELSNVLAAM*R	88	98	627.827	2	0.398839	72/38	60S ribosomal protein L36
Q9Y3U8	EELSNVLAAM*R	88	98	627.827	2	0.638143	62/38	60S ribosomal protein L36
Q9Y3U8	EELSNVLAAM*R	88	98	624.817	2	0.88168	52/38	60S ribosomal protein L36
P83881	DSLYAQGK	31	38	444.232	2	0.11281	55/37	60S ribosomal protein L36a
P83881	DSLYAQGK	31	38	441.222	2	0.227162	40/37	60S ribosomal protein L36a
Q969Q0	DSLYAQGR	31	38	455.225	2	0	50/36	60S ribosomal protein L36a-like
Q969Q0	DSLYAQGR	31	38	455.225	2	0.330238	51/36	60S ribosomal protein L36a-like
P63173	Q*SLPPGLAVK	58	67	496.792	2	-0.10085	40/36	60S ribosomal protein L38
P63173	QSLPPGLAVK	58	67	508.316	2	-0.0985594	75/34	60S ribosomal protein L38
P63173	QSLPPGLAVK	58	67	505.306	2	0.0991476	63/34	60S ribosomal protein L38
P63173	QSLPPGLAVK	58	67	508.316	2	0.197119	47/34	60S ribosomal protein L38
P63173	QSLPPGLAVK	58	67	508.316	2	0.197119	42/34	60S ribosomal protein L38
P63173	QSLPPGLAVK	58	67	505.306	2	0.198295	46/34	60S ribosomal protein L38
P36578	AAAAAAALQAK	354	364	478.78	2	-0.313957	75/37	60S ribosomal protein L4
P36578	AAAAAAALQAK	354	364	481.79	2	-0.311991	67/35	60S ribosomal protein L4
P46777	LVIQDK	36	41	361.231	2	0.277605	45/34	60S ribosomal protein L5
P46777	GAVDGGLSIPHSTK	165	178	669.855	2	0.523289	94/38	60S ribosomal protein L5
P46777	FPGYDSESK	180	188	518.24	2	-0.483342	35/34	60S ribosomal protein L5
P46777	YLM*EEDEDAYKK	210	221	517.228	3	-2.26001	36/30	60S ribosomal protein L5
P46777	YLM*EEDEDAYKK	210	221	517.229	3	-0.129143	41/30	60S ribosomal protein L5
P46777	YLM*EEDEDAYK	210	220	711.293	2	0.351971	64/27	60S ribosomal protein L5
P46777	QFSQYIK	222	228	457.243	2	0	47/37	60S ribosomal protein L5
P46777	NSVTPDM*M*EEM*YK	229	241	811.823	2	0.0616663	34/23	60S ribosomal protein L5
P46777	NSVTPDM*M*EEM*YK	229	241	814.833	2	0.184315	30/26	60S ribosomal protein L5
P46777	NSVTPDM*M*EEM*YK	229	241	814.833	2	0.368629	41/26	60S ribosomal protein L5
P46777	NSVTPDM*M*EEM*YK	229	241	811.823	2	0.554997	65/24	60S ribosomal protein L5
P46777	NSVTPDM*M*EEM*YK	229	241	811.823	2	0.739996	52/24	60S ribosomal protein L5
Q02878	YYPTEDVPR	115	123	573.281	2	-1.22319	38/37	60S ribosomal protein L6
Q02878	AVDSQILPK	252	260	488.792	2	-0.102504	51/35	60S ribosomal protein L6
Q02878	AVDSQILPK	252	260	485.782	2	0	43/37	60S ribosomal protein L6
P18124	IALTDNALIAR	167	177	585.846	2	0.170987	50/36	60S ribosomal protein L7
P18124	IALTDNALIAR	167	177	585.846	2	0.341975	59/36	60S ribosomal protein L7
P62424	NFGIGQDIQPK	38	48	608.821	2	1.3162	55/38	60S ribosomal protein L7a
P62424	QTATQLLK	90	97	454.779	2	0.220375	47/33	60S ribosomal protein L7a
P62424	AGVNTVTTLVENK	138	150	673.37	2	-0.0743647	90/38	60S ribosomal protein L7a
P62424	AGVNTVTTLVENK	138	150	676.38	2	0.444199	66/36	60S ribosomal protein L7a
P62917	AVDFAER	31	37	404.203	2	-0.372027	39/37	60S ribosomal protein L8
P62917	AVDFAER	31	37	407.213	2	-0.12309	49/37	60S ribosomal protein L8
P62917	AVDFAER	31	37	404.204	2	0.124009	48/38	60S ribosomal protein L8
P62917	AVVGVVAGGGR	164	174	471.28	2	0	54/37	60S ribosomal protein L8
P62917	AVVGVVAGGGR	164	174	471.28	2	0.744249	73/37	60S ribosomal protein L8
P62917	VGLIAAR	235	241	353.239	2	0.141952	43/31	60S ribosomal protein L8
P32969	FLDGIYVSEK	175	184	585.806	2	0.427498	67/37	60S ribosomal protein L9
P11021	NQLTSNPENTVFDAK	82	96	839.408	2	0.596374	89/37	78 kDa glucose-regulated protein
P11021	NELESYAYSLK	563	573	658.822	2	0.532065	39/37	78 kDa glucose-regulated protein
P11021	ELEEIVQPIISK	622	633	699.398	2	-0.0715932	54/36	78 kDa glucose-regulated protein
P11021	ELEEIVQPIISK	622	633	699.398	2	0.21478	53/36	78 kDa glucose-regulated protein
P60709	DSYVGDEAQSK	51	61	602.775	2	0.332354	46/33	Actin, cytoplasmic 1	P62736, P63261, P63267, P68032, P68133
P60709	DSYVGDEAQSK	51	61	599.765	2	0.501038	64/32	Actin, cytoplasmic 1	P62736, P63261, P63267, P68032, P68133
P60709	GYSFTTTAER	197	206	566.767	2	-0.26513	51/34	Actin, cytoplasmic 1	P63261
P60709	GYSFTTTAER	197	206	569.777	2	0.351636	47/37	Actin, cytoplasmic 1	P63261
P60709	EITALAPSTM*K	316	326	592.32	2	-0.422788	42/38	Actin, cytoplasmic 1	P62736, P63261, P63267, P68032, P68133
P53999	EQISDIDDAVR	115	125	633.817	2	-0.395063	38/37	Activated RNA polymerase II transcriptional coactivator p15
P53999	EQISDIDDAVR	115	125	630.807	2	0.317561	52/36	Activated RNA polymerase II transcriptional coactivator p15
P05141	Ace-TDAAVSFAK	2	10	479.253	2	-0.209098	74/37	ADP/ATP translocase 2
O43823	GGSGGGGEGIQDR	110	122	573.76	2	0.174595	84/33	A-kinase anchor protein 8
O43823	QFQLYEEPDTK	307	317	702.342	2	-0.57034	43/37	A-kinase anchor protein 8
O43823	VAPAPAAADAEVEQTDAESK	667	686	988.481	2	0.253171	71/36	A-kinase anchor protein 8
O43823	VAPAPAAADAEVEQTDAESK	667	686	985.472	2	0.609469	71/36	A-kinase anchor protein 8
P36542	ELIEIISGAAALD	286	298	657.861	2	0.152241	41/38	ATP synthase subunit gamma, mitochondrial
Q08211	DFVNYLVR	64	71	516.284	2	-0.291105	49/39	ATP-dependent RNA helicase A
Q08211	DFVNYLVR	64	71	513.274	2	-0.0976053	53/38	ATP-dependent RNA helicase A
Q08211	DFVNYLVR	64	71	513.274	2	0	49/38	ATP-dependent RNA helicase A
Q08211	DFVNYLVR	64	71	516.284	2	0.0970352	43/39	ATP-dependent RNA helicase A
Q08211	DFVNYLVR	64	71	513.274	2	0.195211	40/38	ATP-dependent RNA helicase A
Q08211	DFVNYLVR	64	71	513.274	2	0.195211	39/38	ATP-dependent RNA helicase A
Q08211	DFVNYLVR	64	71	513.275	2	0.390421	49/38	ATP-dependent RNA helicase A
Q08211	DFVNYLVR	64	71	516.285	2	0.776281	41/39	ATP-dependent RNA helicase A
Q08211	EGETVEPYK	267	275	529.261	2	-0.0946515	68/36	ATP-dependent RNA helicase A
Q08211	EGETVEPYK	267	275	526.251	2	0.095194	44/36	ATP-dependent RNA helicase A
Q08211	LAQFEPSQR	315	323	538.279	2	-1.39594	52/38	ATP-dependent RNA helicase A
Q08211	LAQFEPSQR	315	323	541.29	2	-0.832897	52/38	ATP-dependent RNA helicase A
Q08211	ISAVSVAER	448	456	469.274	2	-0.427107	75/36	ATP-dependent RNA helicase A
Q08211	ISAVSVAER	448	456	466.264	2	-0.107468	70/38	ATP-dependent RNA helicase A
Q08211	DVVQAYPEVR	529	538	588.306	2	-0.170271	58/39	ATP-dependent RNA helicase A
Q08211	DVVQAYPEVR	529	538	591.316	2	-0.169403	70/38	ATP-dependent RNA helicase A
Q08211	DVVQAYPEVR	529	538	588.306	2	-0.0851355	41/39	ATP-dependent RNA helicase A
Q08211	DVVQAYPEVR	529	538	591.316	2	-0.0847014	59/38	ATP-dependent RNA helicase A
Q08211	LSM*SQLNEK	622	630	536.276	2	-0.093411	54/37	ATP-dependent RNA helicase A
Q08211	LSM*SQLNEK	622	630	533.266	2	0	56/38	ATP-dependent RNA helicase A
Q08211	VFDPVPVGVTK	698	708	579.332	2	-0.0864566	46/38	ATP-dependent RNA helicase A
Q08211	LGGIGQFLAK	810	819	502.3	2	-0.299226	56/36	ATP-dependent RNA helicase A
Q08211	LGGIGQFLAK	810	819	505.31	2	-0.198293	42/33	ATP-dependent RNA helicase A
Q08211	LGGIGQFLAK	810	819	505.31	2	-0.0991467	39/33	ATP-dependent RNA helicase A
Q08211	ELDALDANDELTPLGR	838	853	874.444	2	0.515206	76/37	ATP-dependent RNA helicase A
Q08211	ELDALDANDELTPLGR	838	853	871.434	2	0.804203	107/37	ATP-dependent RNA helicase A
Q08211	LPIEPR	858	863	365.731	2	0.13709	40/37	ATP-dependent RNA helicase A
Q08211	M*GGEEAEIR	930	938	507.236	2	-0.790155	48/35	ATP-dependent RNA helicase A
Q08211	M*GGEEAEIR	930	938	507.237	2	-0.197539	68/35	ATP-dependent RNA helicase A
Q08211	M*GGEEAEIR	930	938	504.227	2	0.0993602	69/33	ATP-dependent RNA helicase A
Q08211	LNM*ATLR	945	951	417.729	2	0.239968	48/38	ATP-dependent RNA helicase A
Q08211	AAM*EALVVEVTK	1105	1116	641.855	2	0	85/37	ATP-dependent RNA helicase A
Q08211	AAM*EALVVEVTK	1105	1116	641.855	2	0.156043	64/37	ATP-dependent RNA helicase A
Q08211	AAM*EALVVEVTK	1105	1116	638.845	2	0.31356	73/38	ATP-dependent RNA helicase A
Q08211	AAM*EALVVEVTK	1105	1116	638.845	2	0.470339	48/38	ATP-dependent RNA helicase A
Q08211	AAM*EALVVEVTK	1105	1116	638.845	2	0.548729	81/38	ATP-dependent RNA helicase A
Q08211	Q*PAIISQLDPVNER	1117	1130	784.923	2	0.191347	64/37	ATP-dependent RNA helicase A
Q08211	Q*PAIISQLDPVNER	1117	1130	781.913	2	0.448198	62/38	ATP-dependent RNA helicase A
Q08211	QPAIISQLDPVNER	1117	1130	790.426	2	0.696716	52/37	ATP-dependent RNA helicase A
Q08211	Q*PAIISQLDPVNER	1117	1130	784.923	2	0.892954	92/37	ATP-dependent RNA helicase A
Q08211	Q*PAIISQLDPVNER	1117	1130	781.913	2	0.960424	62/38	ATP-dependent RNA helicase A
Q08211	QPAIISQLDPVNER	1117	1130	793.437	2	1.32504	58/37	ATP-dependent RNA helicase A
Q08211	PSAAGINLM*IGSTR	1141	1154	705.379	2	0	74/38	ATP-dependent RNA helicase A
Q08211	PSAAGINLM*IGSTR	1141	1154	702.369	2	0.0712899	104/38	ATP-dependent RNA helicase A
Q92499	TGASVLNK	83	90	395.227	2	-0.253666	47/38	ATP-dependent RNA helicase DDX1
Q92499	TGASVLNK	83	90	398.237	2	-0.251744	39/35	ATP-dependent RNA helicase DDX1
Q92499	ELAEQTLNNIK	297	307	636.843	2	0.23591	74/38	ATP-dependent RNA helicase DDX1
Q92499	ELAEQTLNNIK	297	307	639.854	2	0.391331	62/37	ATP-dependent RNA helicase DDX1
Q92499	LDDLVSTGK	350	358	477.266	2	0.104985	45/37	ATP-dependent RNA helicase DDX1
Q92499	LDDLVSTGK	350	358	474.256	2	0.105653	43/39	ATP-dependent RNA helicase DDX1
Q92499	VPVDEFDGK	679	687	503.248	2	0.0995538	39/37	ATP-dependent RNA helicase DDX1
O00571	SDYDGIGSR	102	110	488.227	2	-0.205246	39/35	ATP-dependent RNA helicase DDX3X
O00571	LVDM*M*ER	327	333	463.209	2	-0.108178	34/33	ATP-dependent RNA helicase DDX3X	O15523
O00571	M*LDM*GFEPQIR	352	362	687.828	2	0.145598	39/36	ATP-dependent RNA helicase DDX3X	O15523, P17844, Q92841
O00571	M*LDM*GFEPQIR	352	362	684.818	2	0.292479	66/35	ATP-dependent RNA helicase DDX3X	O15523, P17844, Q92841
O00571	MLDM*GFEPQIR	352	362	679.831	2	0.662912	41/37	ATP-dependent RNA helicase DDX3X	O15523, P17844, Q92841
O00571	MLDM*GFEPQIR	352	362	676.821	2	0.887819	58/36	ATP-dependent RNA helicase DDX3X	O15523, P17844, Q92841
O00571	IVEQDTM*PPK	364	373	590.305	2	-0.0848468	45/38	ATP-dependent RNA helicase DDX3X	O15523
O00571	IVEQDTM*PPK	364	373	587.295	2	0.767542	51/37	ATP-dependent RNA helicase DDX3X	O15523
O00571	VGSTSENITQK	408	418	585.309	2	-0.0855723	71/38	ATP-dependent RNA helicase DDX3X	O15523
O00571	VGSTSENITQK	408	418	582.299	2	0.0860154	58/38	ATP-dependent RNA helicase DDX3X	O15523
O00571	SPILVATAVAAR	492	503	587.866	2	0.0851994	51/30	ATP-dependent RNA helicase DDX3X	O15523
O00571	SPILVATAVAAR	492	503	584.856	2	0.59947	59/33	ATP-dependent RNA helicase DDX3X	O15523
O00571	DLLDLLVEAK	555	564	564.829	2	-0.177361	56/37	ATP-dependent RNA helicase DDX3X	O15523
O00571	DLLDLLVEAK	555	564	567.839	2	0	45/35	ATP-dependent RNA helicase DDX3X	O15523
O00571	Q*SSGASSSSFSSSR	604	617	672.787	2	-0.148858	59/30	ATP-dependent RNA helicase DDX3X
O00571	QSSGASSSSFSSSR	604	617	681.3	2	-0.0734978	73/31	ATP-dependent RNA helicase DDX3X
O00571	QSSGASSSSFSSSR	604	617	684.31	2	0	112/33	ATP-dependent RNA helicase DDX3X
Q9BQ39	EGAFSNFPISEETIK	136	150	837.92	2	0.657178	52/37	ATP-dependent RNA helicase DDX50	Q9NR30
P27708	Ace-AALVLEDGSVLR	2	13	642.862	2	0.389497	44/37	CAD protein
P62158	Ace-ADQLTEEQIAEFK	2	14	782.381	2	0.703889	88/37	Calmodulin
P07384	SGSM*SAYEM*R	632	641	575.729	2	0.0869987	34/24	Calpain-1 catalytic subunit
P07384	SGSM*SAYEM*R	632	641	575.729	2	0.260996	29/24	Calpain-1 catalytic subunit
Nb2	TFVGGLR	48	54	375.218	2	-2.00421	40/38	CapG Nanobody2
Nb2	TFVGGLR	48	54	375.218	2	-1.8706	44/38	CapG Nanobody2
Nb2	TFVGGLR	48	54	375.219	2	-0.9353	44/38	CapG Nanobody2
Nb2	TFVGGLR	48	54	375.219	2	-0.668071	46/38	CapG Nanobody2
Nb2	TFVGGLR	48	54	375.219	2	-0.668071	56/38	CapG Nanobody2
Nb2	TFVGGLR	48	54	375.219	2	-0.534457	50/38	CapG Nanobody2
Nb2	TFVGGLR	48	54	375.219	2	-0.534457	59/38	CapG Nanobody2
Nb2	TFVGGLR	48	54	375.219	2	-0.534457	45/37	CapG Nanobody2
Nb2	TFVGGLR	48	54	375.219	2	-0.534457	42/38	CapG Nanobody2
Nb2	TFVGGLR	48	54	375.219	2	-0.534457	45/38	CapG Nanobody2
Nb2	TFVGGLR	48	54	375.219	2	-0.534457	57/37	CapG Nanobody2
Nb2	TFVGGLR	48	54	375.219	2	-0.400843	45/37	CapG Nanobody2
Nb2	TFVGGLR	48	54	375.219	2	-0.400843	43/37	CapG Nanobody2
Nb2	TFVGGLR	48	54	375.219	2	-0.400843	44/37	CapG Nanobody2
Nb2	TFVGGLR	48	54	375.219	2	-0.400843	55/37	CapG Nanobody2
Nb2	TFVGGLR	48	54	375.219	2	-0.400843	39/37	CapG Nanobody2
Nb2	TFVGGLR	48	54	375.219	2	-0.400843	46/37	CapG Nanobody2
Nb2	TFVGGLR	48	54	375.219	2	-0.400843	42/37	CapG Nanobody2
Nb2	TFVGGLR	48	54	375.219	2	-0.267228	58/37	CapG Nanobody2
Nb2	TFVGGLR	48	54	375.219	2	-0.267228	45/37	CapG Nanobody2
Nb2	TFVGGLR	48	54	375.219	2	-0.267228	39/37	CapG Nanobody2
Nb2	TFVGGLR	48	54	375.219	2	-0.267228	42/37	CapG Nanobody2
Nb2	TFVGGLR	48	54	375.219	2	-0.267228	41/37	CapG Nanobody2
Nb2	TFVGGLR	48	54	375.219	2	-0.267228	55/37	CapG Nanobody2
Nb2	TFVGGLR	48	54	375.219	2	-0.267228	43/37	CapG Nanobody2
Nb2	TFVGGLR	48	54	375.219	2	-0.267228	51/37	CapG Nanobody2
Nb2	TFVGGLR	48	54	375.219	2	-0.267228	44/37	CapG Nanobody2
Nb2	TFVGGLR	48	54	375.219	2	-0.267228	56/37	CapG Nanobody2
Nb2	TFVGGLR	48	54	375.219	2	-0.267228	58/37	CapG Nanobody2
Nb2	TFVGGLR	48	54	375.219	2	-0.267228	40/37	CapG Nanobody2
Nb2	TFVGGLR	48	54	375.219	2	-0.267228	42/37	CapG Nanobody2
Nb2	TFVGGLR	48	54	375.219	2	-0.267228	48/37	CapG Nanobody2
Nb2	TFVGGLR	48	54	375.219	2	-0.267228	38/37	CapG Nanobody2
Nb2	TFVGGLR	48	54	375.219	2	-0.267228	40/37	CapG Nanobody2
Nb2	TFVGGLR	48	54	375.219	2	-0.267228	46/37	CapG Nanobody2
Nb2	TFVGGLR	48	54	375.219	2	-0.267228	38/37	CapG Nanobody2
Nb2	TFVGGLR	48	54	375.219	2	-0.133614	44/37	CapG Nanobody2
Nb2	TFVGGLR	48	54	375.219	2	-0.133614	41/37	CapG Nanobody2
Nb2	TFVGGLR	48	54	375.219	2	-0.133614	42/37	CapG Nanobody2
Nb2	TFVGGLR	48	54	375.219	2	-0.133614	47/37	CapG Nanobody2
Nb2	TFVGGLR	48	54	375.219	2	-0.133614	59/37	CapG Nanobody2
Nb2	TFVGGLR	48	54	375.219	2	-0.133614	44/37	CapG Nanobody2
Nb2	TFVGGLR	48	54	375.219	2	-0.133614	53/37	CapG Nanobody2
Nb2	TFVGGLR	48	54	375.219	2	-0.133614	42/37	CapG Nanobody2
Nb2	TFVGGLR	48	54	375.219	2	0	56/37	CapG Nanobody2
Nb2	TFVGGLR	48	54	375.219	2	0	47/37	CapG Nanobody2
Nb2	TFVGGLR	48	54	375.219	2	0	39/37	CapG Nanobody2
Nb2	TFVGGLR	48	54	375.219	2	0	39/37	CapG Nanobody2
Nb2	TFVGGLR	48	54	375.219	2	0	50/37	CapG Nanobody2
Nb2	TFVGGLR	48	54	375.219	2	0	44/37	CapG Nanobody2
Nb2	TFVGGLR	48	54	375.219	2	0.267228	43/37	CapG Nanobody2
Nb2	TFVGGLR	48	54	375.219	2	0.400843	54/37	CapG Nanobody2
Nb2	TFVGGLR	48	54	375.219	2	1.06891	57/38	CapG Nanobody2
Nb2	LSGGNTYYANSVK	55	67	687.335	2	-5.39098	51/37	CapG Nanobody2
Nb2	LSGGNTYYANSVK	55	67	687.335	2	-4.44392	80/37	CapG Nanobody2
Nb2	LSGGNTYYANSVK	55	67	687.337	2	-2.33124	67/37	CapG Nanobody2
Nb2	LSGGNTYYANSVK	55	67	687.337	2	-2.25839	41/37	CapG Nanobody2
Nb2	LSGGNTYYANSVK	55	67	687.337	2	-1.74843	46/37	CapG Nanobody2
Nb2	LSGGNTYYANSVK	55	67	687.337	2	-1.67558	76/37	CapG Nanobody2
Nb2	LSGGNTYYANSVK	55	67	687.338	2	-0.728511	75/37	CapG Nanobody2
Nb2	LSGGNTYYANSVK	55	67	687.338	2	-0.437107	86/37	CapG Nanobody2
Nb2	LSGGNTYYANSVK	55	67	687.338	2	-0.437107	97/37	CapG Nanobody2
Nb2	LSGGNTYYANSVK	55	67	687.338	2	-0.364256	89/37	CapG Nanobody2
Nb2	LSGGNTYYANSVK	55	67	687.338	2	-0.218553	59/37	CapG Nanobody2
Nb2	LSGGNTYYANSVK	55	67	687.338	2	-0.145702	75/37	CapG Nanobody2
Nb2	LSGGNTYYANSVK	55	67	687.338	2	-0.145702	87/37	CapG Nanobody2
Nb2	LSGGNTYYANSVK	55	67	687.338	2	-0.0728511	51/37	CapG Nanobody2
Nb2	LSGGNTYYANSVK	55	67	687.338	2	-0.0728511	84/37	CapG Nanobody2
Nb2	LSGGNTYYANSVK	55	67	687.338	2	0	93/37	CapG Nanobody2
Nb2	LSGGNTYYANSVK	55	67	687.338	2	0	82/37	CapG Nanobody2
Nb2	LSGGNTYYANSVK	55	67	687.338	2	0	71/37	CapG Nanobody2
Nb2	LSGGNTYYANSVK	55	67	687.338	2	0	76/37	CapG Nanobody2
Nb2	LSGGNTYYANSVK	55	67	687.338	2	0	93/37	CapG Nanobody2
Nb2	LSGGNTYYANSVK	55	67	687.338	2	0	54/37	CapG Nanobody2
Nb2	LSGGNTYYANSVK	55	67	687.338	2	0	41/37	CapG Nanobody2
Nb2	LSGGNTYYANSVK	55	67	687.338	2	0	48/37	CapG Nanobody2
Nb2	LSGGNTYYANSVK	55	67	687.338	2	0	55/37	CapG Nanobody2
Nb2	LSGGNTYYANSVK	55	67	687.338	2	0.0728511	41/37	CapG Nanobody2
Nb2	LSGGNTYYANSVK	55	67	687.338	2	0.0728511	44/37	CapG Nanobody2
Nb2	LSGGNTYYANSVK	55	67	687.338	2	0.0728511	47/37	CapG Nanobody2
Nb2	LSGGNTYYANSVK	55	67	687.338	2	0.145702	41/37	CapG Nanobody2
Nb2	LSGGNTYYANSVK	55	67	687.338	2	0.145702	45/37	CapG Nanobody2
Nb2	LSGGNTYYANSVK	55	67	687.339	2	0.145702	74/37	CapG Nanobody2
Nb2	Ace-LSGGNTYYANSVK	55	67	708.344	2	0.212063	61/36	CapG Nanobody2
Nb2	LSGGNTYYANSVK	55	67	687.339	2	0.218553	93/37	CapG Nanobody2
Nb2	LSGGNTYYANSVK	55	67	687.339	2	0.218553	40/37	CapG Nanobody2
Nb2	LSGGNTYYANSVK	55	67	687.339	2	0.218553	74/37	CapG Nanobody2
Nb2	LSGGNTYYANSVK	55	67	687.339	2	0.218553	58/37	CapG Nanobody2
Nb2	LSGGNTYYANSVK	55	67	687.339	2	0.218553	66/37	CapG Nanobody2
Nb2	LSGGNTYYANSVK	55	67	687.339	2	0.291405	70/37	CapG Nanobody2
Nb2	LSGGNTYYANSVK	55	67	687.339	2	0.291405	63/37	CapG Nanobody2
Nb2	LSGGNTYYANSVK	55	67	687.339	2	0.291405	38/37	CapG Nanobody2
Nb2	LSGGNTYYANSVK	55	67	687.339	2	0.291405	44/37	CapG Nanobody2
Nb2	LSGGNTYYANSVK	55	67	687.339	2	0.291405	80/37	CapG Nanobody2
Nb2	LSGGNTYYANSVK	55	67	687.339	2	0.364256	58/37	CapG Nanobody2
Nb2	LSGGNTYYANSVK	55	67	687.339	2	0.364256	90/37	CapG Nanobody2
Nb2	LSGGNTYYANSVK	55	67	687.339	2	0.437107	49/37	CapG Nanobody2
Nb2	LSGGNTYYANSVK	55	67	687.339	2	0.437107	62/37	CapG Nanobody2
Nb2	LSGGNTYYANSVK	55	67	687.339	2	0.437107	90/37	CapG Nanobody2
Nb2	LSGGNTYYANSVK	55	67	687.339	2	0.437107	60/37	CapG Nanobody2
Nb2	LSGGNTYYANSVK	55	67	687.339	2	0.509958	60/37	CapG Nanobody2
Nb2	LSGGNTYYANSVK	55	67	687.339	2	0.509958	72/37	CapG Nanobody2
Nb2	LSGGNTYYANSVK	55	67	687.339	2	0.65566	86/37	CapG Nanobody2
Nb2	LSGGNTYYANSVK	55	67	687.339	2	0.65566	55/37	CapG Nanobody2
Nb2	NAVFLQM*NSLK	79	89	640.837	2	0	44/38	CapG Nanobody2
Nb2	NAVFLQM*NSLK	79	89	640.837	2	0.0781458	43/38	CapG Nanobody2
Nb2	GSNYDYWGQGTQVTVSSGGGGSGGGK	114	139	1232.04	2	0.365546	59/31	CapG Nanobody2
Nb2	GSNYDYWGQGTQVTVSSGGGGSGGGK	114	139	821.699	3	0.446778	68/31	CapG Nanobody2
Nb2	GSNYDYWGQGTQVTVSSGGGGSGGGK	114	139	821.699	3	0.52801	69/31	CapG Nanobody2
Nb2	PIPNPLLGLDSTR	140	152	464.933	3	-1.07776	44/36	CapG Nanobody2	CapG Nanobody4
Nb2	PIPNPLLGLDSTR	140	152	464.933	3	-0.646655	46/36	CapG Nanobody2	CapG Nanobody4
Nb2	PIPNPLLGLDSTR	140	152	464.933	3	-0.574805	48/36	CapG Nanobody2	CapG Nanobody4
Nb2	PIPNPLLGLDSTR	140	152	464.933	3	-0.431103	41/36	CapG Nanobody2	CapG Nanobody4
Nb2	PIPNPLLGLDSTR	140	152	464.933	3	-0.431103	40/36	CapG Nanobody2	CapG Nanobody4
Nb2	PIPNPLLGLDSTR	140	152	696.896	2	-0.287402	61/36	CapG Nanobody2	CapG Nanobody4
Nb2	PIPNPLLGLDSTR	140	152	696.896	2	-0.143701	74/36	CapG Nanobody2	CapG Nanobody4
Nb2	PIPNPLLGLDSTR	140	152	696.896	2	-0.143701	72/36	CapG Nanobody2	CapG Nanobody4
Nb2	PIPNPLLGLDSTR	140	152	696.896	2	-0.0718506	45/36	CapG Nanobody2	CapG Nanobody4
Nb2	PIPNPLLGLDSTR	140	152	696.896	2	-0.0718506	52/36	CapG Nanobody2	CapG Nanobody4
Nb2	PIPNPLLGLDSTR	140	152	696.896	2	-0.0718506	62/36	CapG Nanobody2	CapG Nanobody4
Nb2	PIPNPLLGLDSTR	140	152	696.896	2	0	47/36	CapG Nanobody2	CapG Nanobody4
Nb2	PIPNPLLGLDSTR	140	152	696.896	2	0	75/35	CapG Nanobody2	CapG Nanobody4
Nb2	PIPNPLLGLDSTR	140	152	696.896	2	0	74/36	CapG Nanobody2	CapG Nanobody4
Nb2	PIPNPLLGLDSTR	140	152	696.896	2	0	61/35	CapG Nanobody2	CapG Nanobody4
Nb2	PIPNPLLGLDSTR	140	152	696.896	2	0.0718506	44/35	CapG Nanobody2	CapG Nanobody4
Nb2	PIPNPLLGLDSTR	140	152	696.896	2	0.0718506	44/35	CapG Nanobody2	CapG Nanobody4
Nb2	PIPNPLLGLDSTR	140	152	696.896	2	0.0718506	75/35	CapG Nanobody2	CapG Nanobody4
Nb2	PIPNPLLGLDSTR	140	152	696.896	2	0.0718506	74/35	CapG Nanobody2	CapG Nanobody4
Nb2	PIPNPLLGLDSTR	140	152	696.896	2	0.0718506	43/35	CapG Nanobody2	CapG Nanobody4
Nb2	PIPNPLLGLDSTR	140	152	696.896	2	0.143701	39/35	CapG Nanobody2	CapG Nanobody4
Nb2	PIPNPLLGLDSTR	140	152	696.896	2	0.143701	71/35	CapG Nanobody2	CapG Nanobody4
Nb2	PIPNPLLGLDSTR	140	152	696.896	2	0.143701	60/35	CapG Nanobody2	CapG Nanobody4
Nb2	PIPNPLLGLDSTR	140	152	696.896	2	0.143701	71/35	CapG Nanobody2	CapG Nanobody4
Nb2	PIPNPLLGLDSTR	140	152	696.896	2	0.143701	63/35	CapG Nanobody2	CapG Nanobody4
Nb2	PIPNPLLGLDSTR	140	152	696.896	2	0.143701	82/35	CapG Nanobody2	CapG Nanobody4
Nb2	PIPNPLLGLDSTR	140	152	696.896	2	0.143701	71/35	CapG Nanobody2	CapG Nanobody4
Nb2	PIPNPLLGLDSTR	140	152	696.896	2	0.215552	47/35	CapG Nanobody2	CapG Nanobody4
Nb2	PIPNPLLGLDSTR	140	152	696.896	2	0.215552	43/35	CapG Nanobody2	CapG Nanobody4
Nb2	PIPNPLLGLDSTR	140	152	696.896	2	0.215552	69/35	CapG Nanobody2	CapG Nanobody4
Nb2	PIPNPLLGLDSTR	140	152	696.896	2	0.215552	71/35	CapG Nanobody2	CapG Nanobody4
Nb2	PIPNPLLGLDSTR	140	152	696.896	2	0.215552	75/35	CapG Nanobody2	CapG Nanobody4
Nb2	PIPNPLLGLDSTR	140	152	696.896	2	0.287402	45/35	CapG Nanobody2	CapG Nanobody4
Nb2	PIPNPLLGLDSTR	140	152	696.896	2	0.287402	56/35	CapG Nanobody2	CapG Nanobody4
Nb2	PIPNPLLGLDSTR	140	152	696.896	2	0.287402	68/35	CapG Nanobody2	CapG Nanobody4
Nb2	PIPNPLLGLDSTR	140	152	696.896	2	0.287402	71/35	CapG Nanobody2	CapG Nanobody4
Nb2	PIPNPLLGLDSTR	140	152	696.896	2	0.287402	75/35	CapG Nanobody2	CapG Nanobody4
Nb2	PIPNPLLGLDSTR	140	152	696.896	2	0.287402	40/35	CapG Nanobody2	CapG Nanobody4
Nb2	PIPNPLLGLDSTR	140	152	696.896	2	0.359253	47/35	CapG Nanobody2	CapG Nanobody4
Nb2	PIPNPLLGLDSTR	140	152	696.896	2	0.359253	52/35	CapG Nanobody2	CapG Nanobody4
Nb2	PIPNPLLGLDSTR	140	152	696.896	2	0.359253	58/35	CapG Nanobody2	CapG Nanobody4
Nb2	PIPNPLLGLDSTR	140	152	696.896	2	0.359253	63/35	CapG Nanobody2	CapG Nanobody4
Nb2	PIPNPLLGLDSTR	140	152	696.896	2	0.359253	37/35	CapG Nanobody2	CapG Nanobody4
Nb2	Ace-PIPNPLLGLDSTR	140	152	717.902	2	0.418472	76/36	CapG Nanobody2	CapG Nanobody4
Nb2	Ace-PIPNPLLGLDSTR	140	152	717.902	2	0.418472	52/36	CapG Nanobody2	CapG Nanobody4
Nb2	PIPNPLLGLDSTR	140	152	696.896	2	0.790356	63/35	CapG Nanobody2	CapG Nanobody4
Nb2	PIPNPLLGLDSTR	140	152	696.897	2	1.07776	68/35	CapG Nanobody2	CapG Nanobody4
Nb4	SAM*GWFR	34	40	435.7	2	-0.230048	51/34	CapG Nanobody4
Nb4	SAM*GWFR	34	40	435.7	2	-0.230048	36/34	CapG Nanobody4
Nb4	SAM*GWFR	34	40	435.7	2	-0.230048	37/34	CapG Nanobody4
Nb4	SAMGWFR	34	40	427.702	2	-0.11718	43/35	CapG Nanobody4
Nb4	SAMGWFR	34	40	427.702	2	-0.11718	45/35	CapG Nanobody4
Nb4	SAMGWFR	34	40	427.702	2	-0.11718	45/35	CapG Nanobody4
Nb4	SAMGWFR	34	40	427.702	2	-0.11718	41/35	CapG Nanobody4
Nb4	SAM*GWFR	34	40	435.7	2	-0.115024	38/34	CapG Nanobody4
Nb4	SAM*GWFR	34	40	435.7	2	-0.115024	41/34	CapG Nanobody4
Nb4	SAM*GWFR	34	40	435.7	2	-0.115024	41/34	CapG Nanobody4
Nb4	SAM*GWFR	34	40	435.7	2	-0.115024	44/34	CapG Nanobody4
Nb4	SAM*GWFR	34	40	435.7	2	-0.115024	34/34	CapG Nanobody4
Nb4	SAM*GWFR	34	40	435.7	2	-0.115024	38/34	CapG Nanobody4
Nb4	SAM*GWFR	34	40	435.7	2	0	37/33	CapG Nanobody4
Nb4	SAM*GWFR	34	40	435.7	2	0	40/34	CapG Nanobody4
Nb4	SAMGWFR	34	40	427.702	2	0	49/35	CapG Nanobody4
Nb4	SAM*GWFR	34	40	435.7	2	0	48/33	CapG Nanobody4
Nb4	SAMGWFR	34	40	427.702	2	0	41/35	CapG Nanobody4
Nb4	SAM*GWFR	34	40	435.7	2	0	40/33	CapG Nanobody4
Nb4	SAM*GWFR	34	40	435.7	2	0	37/33	CapG Nanobody4
Nb4	SAM*GWFR	34	40	435.7	2	0	34/33	CapG Nanobody4
Nb4	SAM*GWFR	34	40	435.7	2	0	38/33	CapG Nanobody4
Nb4	SAMGWFR	34	40	427.703	2	0.11718	35/35	CapG Nanobody4
Nb4	SAMGWFR	34	40	427.703	2	0.11718	35/35	CapG Nanobody4
Nb4	SAMGWFR	34	40	427.703	2	0.11718	39/35	CapG Nanobody4
Nb4	SAMGWFR	34	40	427.703	2	0.11718	45/35	CapG Nanobody4
Nb4	SAMGWFR	34	40	427.703	2	0.234359	40/35	CapG Nanobody4
Nb4	GTIINYGDSVK	57	67	583.804	2	-3.6033	58/38	CapG Nanobody4
Nb4	GTIINYGDSVK	57	67	583.806	2	-1.28689	61/38	CapG Nanobody4
Nb4	GTIINYGDSVK	57	67	583.806	2	-0.943722	69/38	CapG Nanobody4
Nb4	GTIINYGDSVK	57	67	583.806	2	-0.686343	50/38	CapG Nanobody4
Nb4	GTIINYGDSVK	57	67	583.806	2	-0.514757	51/38	CapG Nanobody4
Nb4	GTIINYGDSVK	57	67	583.806	2	-0.257379	77/38	CapG Nanobody4
Nb4	GTIINYGDSVK	57	67	583.806	2	-0.257379	65/38	CapG Nanobody4
Nb4	GTIINYGDSVK	57	67	583.806	2	-0.257379	73/38	CapG Nanobody4
Nb4	GTIINYGDSVK	57	67	583.806	2	-0.257379	50/38	CapG Nanobody4
Nb4	GTIINYGDSVK	57	67	583.806	2	-0.257379	72/38	CapG Nanobody4
Nb4	GTIINYGDSVK	57	67	583.806	2	-0.171586	75/38	CapG Nanobody4
Nb4	GTIINYGDSVK	57	67	583.806	2	-0.0857929	72/38	CapG Nanobody4
Nb4	GTIINYGDSVK	57	67	583.806	2	-0.0857929	68/38	CapG Nanobody4
Nb4	GTIINYGDSVK	57	67	583.806	2	-0.0857929	78/38	CapG Nanobody4
Nb4	GTIINYGDSVK	57	67	583.806	2	-0.0857929	79/38	CapG Nanobody4
Nb4	GTIINYGDSVK	57	67	583.806	2	-0.0857929	76/38	CapG Nanobody4
Nb4	GTIINYGDSVK	57	67	583.806	2	-0.0857929	56/38	CapG Nanobody4
Nb4	GTIINYGDSVK	57	67	583.806	2	0	78/38	CapG Nanobody4
Nb4	GTIINYGDSVK	57	67	583.806	2	0	77/38	CapG Nanobody4
Nb4	GTIINYGDSVK	57	67	583.806	2	0	61/38	CapG Nanobody4
Nb4	GTIINYGDSVK	57	67	583.806	2	0	83/38	CapG Nanobody4
Nb4	Ace-GTIINYGDSVK	57	67	604.812	2	0.0828083	55/38	CapG Nanobody4
Nb4	GTIINYGDSVK	57	67	583.806	2	0.0857929	72/38	CapG Nanobody4
Nb4	GTIINYGDSVK	57	67	583.806	2	0.0857929	76/38	CapG Nanobody4
Nb4	GTIINYGDSVK	57	67	583.806	2	0.0857929	74/38	CapG Nanobody4
Nb4	GTIINYGDSVK	57	67	583.806	2	0.0857929	68/38	CapG Nanobody4
Nb4	GTIINYGDSVK	57	67	583.806	2	0.0857929	66/38	CapG Nanobody4
Nb4	GTIINYGDSVK	57	67	583.806	2	0.0857929	46/38	CapG Nanobody4
Nb4	GTIINYGDSVK	57	67	583.806	2	0.0857929	49/38	CapG Nanobody4
Nb4	GTIINYGDSVK	57	67	583.806	2	0.0857929	40/38	CapG Nanobody4
Nb4	GTIINYGDSVK	57	67	583.806	2	0.0857929	62/38	CapG Nanobody4
Nb4	GTIINYGDSVK	57	67	583.806	2	0.171586	71/38	CapG Nanobody4
Nb4	GTIINYGDSVK	57	67	583.806	2	0.171586	82/38	CapG Nanobody4
Nb4	GTIINYGDSVK	57	67	583.806	2	0.171586	65/38	CapG Nanobody4
Nb4	GTIINYGDSVK	57	67	583.806	2	0.171586	70/38	CapG Nanobody4
Nb4	GTIINYGDSVK	57	67	583.806	2	0.171586	72/38	CapG Nanobody4
Nb4	GTIINYGDSVK	57	67	583.806	2	0.171586	56/38	CapG Nanobody4
Nb4	GTIINYGDSVK	57	67	583.806	2	0.171586	74/38	CapG Nanobody4
Nb4	GTIINYGDSVK	57	67	583.806	2	0.171586	64/38	CapG Nanobody4
Nb4	GTIINYGDSVK	57	67	583.806	2	0.171586	67/38	CapG Nanobody4
Nb4	GTIINYGDSVK	57	67	583.806	2	0.171586	61/38	CapG Nanobody4
Nb4	GTIINYGDSVK	57	67	583.806	2	0.171586	59/38	CapG Nanobody4
Nb4	GTIINYGDSVK	57	67	583.806	2	0.171586	78/38	CapG Nanobody4
Nb4	GTIINYGDSVK	57	67	583.806	2	0.257379	54/38	CapG Nanobody4
Nb4	GTIINYGDSVK	57	67	583.806	2	0.257379	65/38	CapG Nanobody4
Nb4	GTIINYGDSVK	57	67	583.806	2	0.257379	56/38	CapG Nanobody4
Nb4	GTIINYGDSVK	57	67	583.806	2	0.257379	58/38	CapG Nanobody4
Nb4	GTIINYGDSVK	57	67	583.806	2	0.257379	72/38	CapG Nanobody4
Nb4	GTIINYGDSVK	57	67	583.806	2	0.257379	60/38	CapG Nanobody4
Nb4	GTIINYGDSVK	57	67	583.806	2	0.257379	41/38	CapG Nanobody4
Nb4	GTIINYGDSVK	57	67	583.806	2	0.257379	64/38	CapG Nanobody4
Nb4	GTIINYGDSVK	57	67	583.806	2	0.257379	54/38	CapG Nanobody4
Nb4	GTIINYGDSVK	57	67	583.806	2	0.257379	55/38	CapG Nanobody4
Nb4	GTIINYGDSVK	57	67	583.806	2	0.257379	68/38	CapG Nanobody4
Nb4	GTIINYGDSVK	57	67	583.806	2	0.343172	73/38	CapG Nanobody4
Nb4	GTIINYGDSVK	57	67	583.806	2	0.343172	71/38	CapG Nanobody4
Nb4	GTIINYGDSVK	57	67	583.806	2	0.343172	53/38	CapG Nanobody4
Nb4	GTIINYGDSVK	57	67	583.806	2	0.343172	69/38	CapG Nanobody4
Nb4	GTIINYGDSVK	57	67	583.806	2	0.343172	52/38	CapG Nanobody4
Nb4	GTIINYGDSVK	57	67	583.807	2	0.343172	46/38	CapG Nanobody4
Nb4	GTIINYGDSVK	57	67	583.807	2	0.428964	60/38	CapG Nanobody4
Nb4	GTIINYGDSVK	57	67	583.807	2	0.514757	66/38	CapG Nanobody4
Nb4	GTIINYGDSVK	57	67	583.807	2	0.60055	80/38	CapG Nanobody4
Nb4	GTIINYGDSVK	57	67	583.807	2	0.686343	53/38	CapG Nanobody4
Nb4	GTIINYGDSVK	57	67	583.807	2	1.02951	54/38	CapG Nanobody4
Nb4	GTIINYGDSVK	57	67	583.807	2	1.02951	71/38	CapG Nanobody4
Nb4	GTIINYGDSVK	57	67	583.807	2	1.02951	57/38	CapG Nanobody4
Nb4	GTIINYGDSVK	57	67	583.807	2	1.11531	76/38	CapG Nanobody4
Nb4	GTIINYGDSVK	57	67	583.807	2	1.45848	78/38	CapG Nanobody4
Nb4	NM*VYLDM*TSLK	79	89	673.821	2	0.520204	47/37	CapG Nanobody4
Q14444	LDDYQER	75	81	469.714	2	0.106676	45/33	Caprin-1
Q14444	LNQDQLDAVSK	88	98	618.83	2	0.0809294	54/38	Caprin-1
Q14444	LNQDQLDAVSK	88	98	615.82	2	0.325302	80/38	Caprin-1
Q14444	SFM*ALSQDIQK	115	125	645.329	2	0.155202	40/38	Caprin-1
Q14444	SFM*ALSQDIQK	115	125	642.319	2	0.389826	49/37	Caprin-1
Q14444	LGDDEVR	159	165	405.208	2	-0.123701	47/37	Caprin-1
Q14444	LGDDEVR	159	165	402.198	2	0.124629	44/37	Caprin-1
Q14444	DGYQQNFK	668	675	500.23	2	-0.100156	44/34	Caprin-1
O43809	LM*TEILGR	124	131	474.763	2	0.316619	46/38	Cleavage and polyadenylation specificity factor subunit 5
Q16630	TPLSEAEFEEIM*NR	407	420	841.391	2	0.89245	54/35	Cleavage and polyadenylation specificity factor subunit 6
Q8N684	SYSVGASGSSSR	407	418	572.766	2	0.874496	53/34	Cleavage and polyadenylation specificity factor subunit 7
P23528	Ace-ASGVAVSDGVIK	2	13	572.814	2	-0.786979	41/38	Cofilin-1
P23528	Ace-ASGVAVSDGVIK	2	13	575.824	2	-0.521905	39/37	Cofilin-1
O75534	NITLDDASAPR	759	769	586.798	2	-0.853546	50/37	Cold shock domain-containing protein E1
Q14011	YGQISEVVVVK	29	39	610.848	2	0.409943	49/36	Cold-inducible RNA-binding protein
Q14011	DSYDSYATHNE	162	172	651.25	2	0.307578	43/20	Cold-inducible RNA-binding protein
Q9NZB2	Q*TAQQIVSHVQNK	117	129	732.384	2	0.683642	52/38	Constitutive coactivator of PPAR-gamma-like protein 1
Q9NZB2	NIQDTSDLDAIAK	292	304	702.354	2	0.142583	97/38	Constitutive coactivator of PPAR-gamma-like protein 1
Q9NZB2	NIQDTSDLDAIAK	292	304	705.365	2	0.283947	72/38	Constitutive coactivator of PPAR-gamma-like protein 1
Q9NZB2	AIGYYSATSK	324	333	530.769	2	-0.094382	43/38	Constitutive coactivator of PPAR-gamma-like protein 1
Q9NZB2	AEGSSTASSGSQLAEGK	503	519	783.866	2	0.191606	77/35	Constitutive coactivator of PPAR-gamma-like protein 1
Q9NZB2	GVISTPVIR	987	995	471.293	2	-0.212637	38/35	Constitutive coactivator of PPAR-gamma-like protein 1
Q9NZB2	EAALEAAVLNKEE	1106	1118	696.869	2	-0.0718533	53/38	Constitutive coactivator of PPAR-gamma-like protein 1
Q9NZB2	EAALEAAVLNK	1106	1116	567.827	2	0.441058	39/36	Constitutive coactivator of PPAR-gamma-like protein 1
Q07065	ASVSQVEADLK	541	551	573.804	2	0.174582	48/38	Cytoskeleton-associated protein 4
Q07065	IETNENNLESAK	567	578	681.331	2	0.440967	38/36	Cytoskeleton-associated protein 4
Q96EP5	Ace-M*NNSGADEIGK	1	11	597.259	2	0.0838572	68/31	DAZ-associated protein 1
Q96EP5	Ace-M*NNSGADEIGK	1	11	600.269	2	0.166872	37/33	DAZ-associated protein 1
Q9H773	GDTGGEDTAAPGR	10	22	602.265	2	0	43/30	dCTP pyrophosphatase 1
P81605	ENAGEDPGLAR	43	53	564.768	2	0	57/35	Dermcidin
P81605	DAVEDLESVGK	86	96	581.285	2	0	72/37	Dermcidin
A6NC42	AM*LELK	53	58	363.712	2	0.275707	41/36	Developmental pluripotency-associated 5 protein
P09417	Ace-AAAAAAGEAR	2	11	450.73	2	0.11118	48/37	Dihydropteridine reductase
P09417	Ace-AAAAAAGEAR	2	11	453.74	2	0.220881	70/39	Dihydropteridine reductase
P09417	NSGM*PPGAAAIAVLPVTLDTPM*NR	168	191	809.079	3	0.412505	56/36	Dihydropteridine reductase
P16989	SVGDGETVEFDVVEGEK	134	150	901.426	2	0.444238	45/35	DNA-binding protein A	P67809, Q9Y2T7
P16989	SVGDGETVEFDVVEGEK	134	150	898.416	2	0.55716	86/34	DNA-binding protein A	P67809, Q9Y2T7
P16989	SVGDGETVEFDVVEGEK	134	150	898.416	2	0.55716	75/34	DNA-binding protein A	P67809, Q9Y2T7
P16989	GAEAANVTGPDGVPVEGSR	151	169	894.945	2	0.167797	62/37	DNA-binding protein A
P16989	GAEAANVTGPDGVPVEGSR	151	169	891.935	2	0.224485	113/36	DNA-binding protein A
P16989	IQAGEIGEM*K	259	268	549.284	2	-0.364779	39/38	DNA-binding protein A
P16989	IQAGEIGEM*K	259	268	546.274	2	0	84/38	DNA-binding protein A
P16989	PAPAVGEAEDK	301	311	545.279	2	-0.0918658	41/38	DNA-binding protein A
P16989	PAPAVGEAEDKENQQATSGPNQPSVR	301	326	893.099	3	0.597846	50/35	DNA-binding protein A
P16989	AGEAPTENPAPPTQQSSAE	354	372	941.427	2	0.159503	40/33	DNA-binding protein A
P16989	AGEAPTENPAPPTQQSSAE	354	372	941.427	2	0.638013	54/33	DNA-binding protein A
P19388	Ace-M*DDEEETYR	1	9	626.242	2	0	35/21	DNA-directed RNA polymerases I, II, and III subunit RPABC1
P19388	Ace-M*DDEEETYR	1	9	623.233	2	0.401784	42/18	DNA-directed RNA polymerases I, II, and III subunit RPABC1
P19388	ALIVVQQGM*TPSAK	102	115	732.913	2	0.13663	46/35	DNA-directed RNA polymerases I, II, and III subunit RPABC1
P19388	QSLVDM*APK	116	124	502.758	2	0	55/38	DNA-directed RNA polymerases I, II, and III subunit RPABC1
P19388	EEVTELLAR	154	162	533.298	2	-0.0939337	45/37	DNA-directed RNA polymerases I, II, and III subunit RPABC1
P52434	IEGDETSTEAATR	99	111	690.318	2	0.290145	64/34	DNA-directed RNA polymerases I, II, and III subunit RPABC3
Q8WXX5	GSEEELADIK	122	131	548.777	2	0.273838	55/38	DnaJ homolog subfamily C member 9
Q8WXX5	GSEEELADIK	122	131	545.767	2	0.275351	44/37	DnaJ homolog subfamily C member 9
Q8WXX5	ELGLDEGVDSLK	206	217	637.827	2	0.0785151	47/38	DnaJ homolog subfamily C member 9
O95793	ILQNEPLPER	159	168	604.836	2	0.49683	48/37	Double-stranded RNA-binding protein Staufen homolog 1
O95793	ILQNEPLPER	159	168	607.846	2	0.659154	41/37	Double-stranded RNA-binding protein Staufen homolog 1
O95793	VSVGEFVGEGEGK	220	232	647.32	2	0.38681	82/37	Double-stranded RNA-binding protein Staufen homolog 1
O95793	VSVGEFVGEGEGK	220	232	650.33	2	0.616027	75/37	Double-stranded RNA-binding protein Staufen homolog 1
O95793	LAQIQQAK	291	298	450.269	2	-1.22423	43/37	Double-stranded RNA-binding protein Staufen homolog 1	Q9NUL3
O95793	LAQIQQAK	291	298	453.279	2	-0.331659	55/35	Double-stranded RNA-binding protein Staufen homolog 1	Q9NUL3
O95793	ELLYGGTSPTAETILK	458	473	849.967	2	0.471165	44/36	Double-stranded RNA-binding protein Staufen homolog 1
O95793	ELLYGGTSPTAETILK	458	473	846.957	2	0.886578	43/37	Double-stranded RNA-binding protein Staufen homolog 1
O95793	LLSELDQQSTEM*PR	552	565	831.904	2	0.421232	54/37	Double-stranded RNA-binding protein Staufen homolog 1
P55265	AM*TILLEEAK	565	574	570.818	2	0.526491	41/37	Double-stranded RNA-specific adenosine deaminase
P55265	QEAADAALR	782	790	472.743	2	-0.953923	39/38	Double-stranded RNA-specific adenosine deaminase
P55265	M*GFTEVTPVTGASLR	802	816	791.401	2	0.379558	41/37	Double-stranded RNA-specific adenosine deaminase
P55265	M*GFTEVTPVTGASLR	802	816	794.411	2	0.630196	54/38	Double-stranded RNA-specific adenosine deaminase
P55265	DGSAFEDGLR	1087	1096	536.754	2	0	38/35	Double-stranded RNA-specific adenosine deaminase
Q14258	VEQLQQEYTEM*K	238	249	771.362	2	0.973578	72/35	E3 ubiquitin/ISG15 ligase TRIM25
Q14258	ALLDASETTSTR	250	261	635.832	2	-0.315047	72/38	E3 ubiquitin/ISG15 ligase TRIM25
Q14258	ALLDASETTSTR	250	261	635.833	2	-0.0787618	75/38	E3 ubiquitin/ISG15 ligase TRIM25
Q14258	ALLDASETTSTR	250	261	632.823	2	0	89/38	E3 ubiquitin/ISG15 ligase TRIM25
Q14258	ALLDASETTSTR	250	261	632.823	2	0.316548	85/38	E3 ubiquitin/ISG15 ligase TRIM25
Q14258	LPTFGAPEQLVDLK	403	416	764.425	2	0.52396	63/36	E3 ubiquitin/ISG15 ligase TRIM25
Q14258	LPTFGAPEQLVDLK	403	416	767.435	2	0.58714	52/35	E3 ubiquitin/ISG15 ligase TRIM25
Q14258	QAGLEAAAK	417	425	429.738	2	0.116623	53/39	E3 ubiquitin/ISG15 ligase TRIM25
P19474	Q*LANM*VNNLK	68	77	572.295	2	0	46/38	E3 ubiquitin-protein ligase TRIM21
P19474	DHAM*VPLEEAAQEYQEK	122	138	668.639	3	0.0998555	48/33	E3 ubiquitin-protein ligase TRIM21
P19474	NFLVEEEQR	187	195	582.288	2	-0.0860169	55/38	E3 ubiquitin-protein ligase TRIM21
P19474	Q*LQELEKDER	196	205	635.817	2	0.0787637	40/37	E3 ubiquitin-protein ligase TRIM21
P19474	DLDITSPELR	261	270	579.804	2	0.259158	51/38	E3 ubiquitin-protein ligase TRIM21
Q15717	TNLIVNYLPQNM*TQDELR	20	37	726.7	3	0.321532	67/37	ELAV-like protein 1
Q15717	TNLIVNYLPQNM*TQDELR	20	37	1089.55	2	0.367465	77/37	ELAV-like protein 1
Q15717	TNLIVNYLPQNM*TQDELR	20	37	1092.56	2	0.64129	117/36	ELAV-like protein 1
Q15717	SLFSSIGEVESAK	38	50	680.359	2	0.0735996	70/38	ELAV-like protein 1
Q15717	SLFSSIGEVESAK	38	50	677.349	2	0.221782	70/38	ELAV-like protein 1
Q15717	SLFSSIGEVESAK	38	50	680.359	2	0.367998	49/38	ELAV-like protein 1
Q15717	PSSEVIK	98	104	383.226	2	0	42/37	ELAV-like protein 1
Q15717	PSSEVIK	98	104	383.226	2	0.26163	42/37	ELAV-like protein 1
Q15717	PSSEVIK	98	104	380.216	2	0.395561	52/39	ELAV-like protein 1
Q15717	DANLYISGLPR	105	115	609.828	2	0.164252	69/38	ELAV-like protein 1
Q15717	DANLYISGLPR	105	115	612.838	2	0.40861	41/37	ELAV-like protein 1
Q15717	DVEDM*FSR	121	128	510.724	2	-0.294281	35/32	ELAV-like protein 1
Q15717	DVEDM*FSR	121	128	507.713	2	-0.0986765	33/29	ELAV-like protein 1
Q15717	VLVDQTTGLSR	137	147	594.833	2	-0.0841998	75/38	ELAV-like protein 1
Q15717	VLVDQTTGLSR	137	147	597.843	2	-0.0837752	87/36	ELAV-like protein 1
P26378	AINTLNGLR	103	111	486.285	2	0	59/37	ELAV-like protein 4	Q12926, Q15717
P26378	AINTLNGLR	103	111	489.296	2	0.307196	38/35	ELAV-like protein 4	Q12926, Q15717
P68104	QLIVGVNK	147	154	438.784	2	-0.114213	32/32	Elongation factor 1-alpha 1	Q05639, Q5VTE0
P68104	LPLQDVYK	248	255	491.289	2	0.101982	46/35	Elongation factor 1-alpha 1	Q05639, Q5VTE0
P68104	LPLQDVYK	248	255	488.279	2	0.102612	42/38	Elongation factor 1-alpha 1	Q05639, Q5VTE0
P68104	IGGIGTVPVGR	256	266	516.319	2	-0.291086	51/34	Elongation factor 1-alpha 1	Q05639, Q5VTE0
P68104	IGGIGTVPVGR	256	266	513.309	2	0.0975988	49/34	Elongation factor 1-alpha 1	Q05639, Q5VTE0
P68104	IGGIGTVPVGR	256	266	513.309	2	0.195198	39/34	Elongation factor 1-alpha 1	Q05639, Q5VTE0
P68104	QTVAVGVIK	431	439	457.787	2	0.328386	36/35	Elongation factor 1-alpha 1	Q05639, Q5VTE0
Q9BS26	DLAEITTLDR	149	158	573.804	2	0	43/38	Endoplasmic reticulum resident protein 44
P84090	Ace-SHTILLVQPTK	2	12	642.885	2	0.155793	62/34	Enhancer of rudimentary homolog
P84090	Ace-SHTILLVQPTK	2	12	639.875	2	0.547845	50/34	Enhancer of rudimentary homolog
P38919	Ace-ATTATM*ATSGSAR	2	14	642.298	2	-0.233903	55/34	Eukaryotic initiation factor 4A-III
P38919	DVIAQSQSGTGK	77	88	598.814	2	0.250917	52/38	Eukaryotic initiation factor 4A-III
O43324	Ace-AAAAELSLLEK	2	12	582.333	2	-1.54818	60/36	Eukaryotic translation elongation factor 1 epsilon-1
O43324	Ace-AAAAELSLLEK	2	12	579.324	2	-0.432289	63/38	Eukaryotic translation elongation factor 1 epsilon-1
P05198	VVTDTDETELAR	277	288	674.833	2	-0.371016	58/37	Eukaryotic translation initiation factor 2 subunit 1
P20042	TGFQAVTGK	316	324	454.745	2	-0.440783	42/38	Eukaryotic translation initiation factor 2 subunit 2
A6NK07	Ace-SGDEM*IFDPTM*SK	2	14	766.318	2	0.391998	38/27	Eukaryotic translation initiation factor 2 subunit 2-like protein	P20042
A6NK07	EVEPEPTEDKDLEADEEDTR	43	62	782.675	3	0.511726	48/30	Eukaryotic translation initiation factor 2 subunit 2-like protein	P20042
A6NK07	DASDDLDDLNFFNQK	65	79	881.897	2	0.624369	66/34	Eukaryotic translation initiation factor 2 subunit 2-like protein	P20042
A6NK07	DASDDLDDLNFFNQK	65	79	878.888	2	0.911287	81/32	Eukaryotic translation initiation factor 2 subunit 2-like protein	P20042
A6NK07	DYTYEELLNR	167	176	661.322	2	-0.151443	43/37	Eukaryotic translation initiation factor 2 subunit 2-like protein	P20042
P41091	QDLTTLDVTK	18	27	567.306	2	-0.794634	44/38	Eukaryotic translation initiation factor 2 subunit 3	Q2VIR3
Q9BY44	APSTPLLTVR	2	11	527.816	2	-0.094911	39/35	Eukaryotic translation initiation factor 2A
Q9BY44	VNIISVTNK	59	67	494.295	2	0	54/37	Eukaryotic translation initiation factor 2A
Q9BY44	DGTAGIPNLQLYDVK	101	115	802.42	2	0.686288	43/38	Eukaryotic translation initiation factor 2A
Q9BY44	INDFVLSPGPQPYK	170	183	787.915	2	0.381239	52/38	Eukaryotic translation initiation factor 2A
Q9BY44	SDKSPDLAPTPAPQSTPR	503	520	622.318	3	0.37555	40/37	Eukaryotic translation initiation factor 2A
P55884	AQAVSEDAGGNEGR	121	134	683.818	2	0.366134	77/35	Eukaryotic translation initiation factor 3 subunit B
P55884	AQAVSEDAGGNEGR	121	134	680.808	2	0.441306	91/33	Eukaryotic translation initiation factor 3 subunit B
P55884	VTLM*QLPTR	493	501	540.813	2	0.092626	51/36	Eukaryotic translation initiation factor 3 subunit B
P55884	M*AQELYM*EQK	763	772	651.789	2	-0.0768307	40/32	Eukaryotic translation initiation factor 3 subunit B
P55884	M*AQELYM*EQK	763	772	654.799	2	0.152954	49/34	Eukaryotic translation initiation factor 3 subunit B
O00303	VSADNTVGR	298	306	459.736	2	-0.108997	40/38	Eukaryotic translation initiation factor 3 subunit F
O75821	ELAEQLGLSTGEK	181	193	687.86	2	0.655163	53/38	Eukaryotic translation initiation factor 3 subunit G
O15372	NLQLLM*DR	242	249	509.772	2	0.786219	42/38	Eukaryotic translation initiation factor 3 subunit H
O15372	VDEM*SQDIVK	250	259	590.282	2	0.509101	61/36	Eukaryotic translation initiation factor 3 subunit H
O15372	LFM*AQALQEYNN	341	352	729.34	2	0.4119	63/35	Eukaryotic translation initiation factor 3 subunit H
Q13347	DM*TM*FVTASK	199	208	581.76	2	0.602667	41/33	Eukaryotic translation initiation factor 3 subunit I
Q13347	SYSSGGEDGYVR	299	310	638.776	2	0.391992	47/30	Eukaryotic translation initiation factor 3 subunit I
Q9UBQ5	Ace-AM*FEQM*R	2	8	493.707	2	0.202963	43/28	Eukaryotic translation initiation factor 3 subunit K
Q7L2H7	Ace-SVPAFIDISEEDQAAELR	2	19	1016.5	2	0.492373	53/36	Eukaryotic translation initiation factor 3 subunit M
P56537	LNEAQPSTIATSM*R	224	237	767.88	2	-0.1304	62/37	Eukaryotic translation initiation factor 6
Q9NQT5	Ace-AEPASVAAESLAGSR	2	16	729.365	2	0.480533	81/37	Exosome complex exonuclease RRP40
Q96B26	AEFAAPSTDAPDK	64	76	663.319	2	0.150986	46/36	Exosome complex exonuclease RRP43
Q96B26	AEFAAPSTDAPDK	64	76	660.309	2	0.151676	48/35	Exosome complex exonuclease RRP43
P55060	IIIPEIQK	825	832	477.305	2	-0.419905	35/31	Exportin-2
P55060	IIIPEIQK	825	832	480.315	2	-0.417268	36/28	Exportin-2
P55060	IIIPEIQK	825	832	480.315	2	-0.208634	40/28	Exportin-2
P55060	IIIPEIQK	825	832	477.305	2	-0.104976	35/31	Exportin-2
P55060	IIIPEIQK	825	832	480.315	2	0	40/28	Exportin-2
Q96I24	Ace-AELVQGQSAPVGM*K	2	15	739.885	2	0.203011	51/38	Far upstream element-binding protein 3
Q96I24	AAQVM*GPPDR	300	309	529.258	2	-0.757216	45/36	Far upstream element-binding protein 3
Q9NYY8	DIISELLTSDDM*K	523	535	751.374	2	0.79961	63/37	FAST kinase domain-containing protein 2
Q5D862	FSNSSSSNEFSK	404	415	660.789	2	0.151565	42/31	Filaggrin-2
P51114	EISEGDEVEVYSR	58	70	756.347	2	0.132391	41/34	Fragile X mental retardation syndrome-related protein 1
P51114	VIQEIVDK	303	310	475.287	2	-0.105423	38/35	Fragile X mental retardation syndrome-related protein 1	P51116
Q9Y3Y2	ASM*QQQQQLASAR	39	51	734.867	2	0.204399	58/37	Friend of PRMT1 protein
Q9Y3Y2	ASM*QQQQQLASAR	39	51	731.857	2	0.273654	51/37	Friend of PRMT1 protein
Q9Y3Y2	ASM*QQQQQLASAR	39	51	731.857	2	0.410481	71/37	Friend of PRMT1 protein
Q9Y3Y2	EQLDNQLDAYM*SK	214	226	788.866	2	-0.317316	50/35	Friend of PRMT1 protein
Q9Y3Y2	EQLDNQLDAYM*SK	214	226	785.857	2	0.382239	77/33	Friend of PRMT1 protein
Q08380	LADGGATNQGR	26	36	533.273	2	-0.281814	47/38	Galectin-3-binding protein
Q08380	LADGGATNQGR	26	36	530.263	2	0	84/37	Galectin-3-binding protein
Q08380	ELSEALGQIFDSQR	138	151	796.9	2	0.376936	51/37	Galectin-3-binding protein
Q08380	ELSEALGQIFDSQR	138	151	796.9	2	0.376936	70/37	Galectin-3-binding protein
Q08380	LASAYGAR	230	237	404.719	2	-0.619253	43/38	Galectin-3-binding protein
Q08380	LASAYGAR	230	237	407.729	2	0.122934	50/38	Galectin-3-binding protein
Q08380	SDLAVPSELALLK	311	323	681.403	2	0.367433	48/33	Galectin-3-binding protein
Q08380	SDLAVPSELALLK	311	323	678.393	2	0.516693	45/35	Galectin-3-binding protein
Q08380	YSSDYFQAPSDYR	442	454	799.842	2	0.625912	56/29	Galectin-3-binding protein
P09104	DGKYDLDFK	254	262	367.514	3	0	48/36	Gamma-enolase
P09104	DGKYDLDFK	254	262	367.514	3	0	51/36	Gamma-enolase
P09104	DGKYDLDFK	254	262	367.514	3	0.272847	38/36	Gamma-enolase
Q16666	TEGAEATPGAQK	117	128	580.283	2	0	54/37	Gamma-interferon-inducible protein 16
P63244	DETNYGIPQR	48	57	596.782	2	-2.34988	51/35	Guanine nucleotide-binding protein subunit beta-2-like 1
P63244	DETNYGIPQR	48	57	599.793	2	-1.08553	40/36	Guanine nucleotide-binding protein subunit beta-2-like 1
P63244	DVLSVAFSSDNR	107	118	658.333	2	0.228197	41/37	Guanine nucleotide-binding protein subunit beta-2-like 1
P63244	DVLSVAFSSDNR	107	118	655.323	2	0.53491	63/37	Guanine nucleotide-binding protein subunit beta-2-like 1
P08107	TTPSYVAFTDTER	37	49	744.355	2	0.739897	40/36	Heat shock 70 kDa protein 1A/1B	P11142, P17066, P34931, P48741, P54652
P11142	VEIIANDQGNR	26	36	614.818	2	0.244375	59/38	Heat shock cognate 71 kDa protein	P08107, P11021, P34931, P54652
P11142	NQVAM*NPTNTVFDAK	57	71	833.398	2	-0.480543	105/36	Heat shock cognate 71 kDa protein
P11142	NQVAM*NPTNTVFDAK	57	71	836.409	2	0.658366	73/37	Heat shock cognate 71 kDa protein
P11142	FDDAVVQSDM*K	78	88	635.785	2	0.630142	64/33	Heat shock cognate 71 kDa protein
P11142	SFYPEEVSSM*VLTK	113	126	816.895	2	0.306415	45/37	Heat shock cognate 71 kDa protein
P11142	DAGTIAGLNVLR	160	171	603.351	2	-0.0830091	49/36	Heat shock cognate 71 kDa protein
P11142	DAGTIAGLNVLR	160	171	600.341	2	0	68/37	Heat shock cognate 71 kDa protein
Q12931	GVVDSEDIPLNLSR	389	402	757.397	2	0.264414	85/37	Heat shock protein 75 kDa, mitochondrial
P07900	ELISNSSDALDK	47	58	646.323	2	0.309926	52/38	Heat shock protein HSP 90-alpha	Q14568
P07900	TLTIVDTGIGM*TK	88	100	683.369	2	0.366375	62/37	Heat shock protein HSP 90-alpha	Q58FG1
P07900	YIDQEELNK	284	292	576.283	2	-0.17383	55/37	Heat shock protein HSP 90-alpha	P08238, Q14568, Q58FF8
P08238	DNSTM*GYM*M*AK	613	623	648.749	2	0.61753	25/20	Heat shock protein HSP 90-beta	Q58FF7
Q5SSJ5	GQLEQITGK	312	320	490.279	2	0.306578	40/37	Heterochromatin protein 1-binding protein 3
Q99729	M*FVGGLSWDTSK	71	82	675.329	2	-0.0741486	62/37	Heterogeneous nuclear ribonucleoprotein A/B
Q99729	EVYQQQQYGSGGR	233	245	753.358	2	0.265834	59/35	Heterogeneous nuclear ribonucleoprotein A/B
Q99729	EVYQQQQYGSGGR	233	245	750.347	2	0.266902	91/35	Heterogeneous nuclear ribonucleoprotein A/B
Q99729	EVYQQQQYGSGGR	233	245	750.347	2	0.266902	69/35	Heterogeneous nuclear ribonucleoprotein A/B
Q99729	EVYQQQQYGSGGR	233	245	753.358	2	0.531667	61/36	Heterogeneous nuclear ribonucleoprotein A/B
Q99729	EVYQQQQYGSGGR	233	245	750.348	2	0.600528	39/35	Heterogeneous nuclear ribonucleoprotein A/B
Q13151	LFIGGLNVQTSESGLR	9	24	845.961	2	1.12432	48/36	Heterogeneous nuclear ribonucleoprotein A0
Q13151	AEIIADK	127	133	383.226	2	0.130815	49/37	Heterogeneous nuclear ribonucleoprotein A0
Q13151	EDIYSGGGGGGSR	177	189	609.278	2	0	64/34	Heterogeneous nuclear ribonucleoprotein A0
Q13151	EDIYSGGGGGGSR	177	189	609.278	2	0.0822002	48/34	Heterogeneous nuclear ribonucleoprotein A0
Q13151	EDIYSGGGGGGSR	177	189	606.268	2	0.330436	95/32	Heterogeneous nuclear ribonucleoprotein A0
Q13151	EDIYSGGGGGGSR	177	189	606.268	2	0.330436	58/32	Heterogeneous nuclear ribonucleoprotein A0
P09651	SESPKEPEQLR	4	14	656.351	2	0.457775	48/38	Heterogeneous nuclear ribonucleoprotein A1
P09651	SESPKEPEQLR	4	14	650.331	2	0.462019	40/37	Heterogeneous nuclear ribonucleoprotein A1
P09651	LFIGGLSFETTDESLR	16	31	892.957	2	0.056057	116/37	Heterogeneous nuclear ribonucleoprotein A1	Q32P51
P09651	LFIGGLSFETTDESLR	16	31	892.957	2	0.392399	124/37	Heterogeneous nuclear ribonucleoprotein A1	Q32P51
P09651	LFIGGLSFETTDESLR	16	31	895.967	2	0.446947	72/37	Heterogeneous nuclear ribonucleoprotein A1	Q32P51
P09651	LFIGGLSFETTDESLR	16	31	895.967	2	0.446947	89/37	Heterogeneous nuclear ribonucleoprotein A1	Q32P51
P09651	LFIGGLSFETTDESLR	16	31	895.967	2	0.502816	105/37	Heterogeneous nuclear ribonucleoprotein A1	Q32P51
P09651	LFIGGLSFETTDESLR	16	31	892.957	2	0.504513	95/37	Heterogeneous nuclear ribonucleoprotein A1	Q32P51
P09651	LFIGGLSFETTDESLR	16	31	895.967	2	0.558684	72/37	Heterogeneous nuclear ribonucleoprotein A1	Q32P51
P09651	LFIGGLSFETTDESLR	16	31	892.957	2	0.616627	96/37	Heterogeneous nuclear ribonucleoprotein A1	Q32P51
P09651	LFIGGLSFETTDESLR	16	31	892.957	2	0.616627	96/37	Heterogeneous nuclear ribonucleoprotein A1	Q32P51
P09651	LFIGGLSFETTDESLR	16	31	895.968	2	0.670421	41/37	Heterogeneous nuclear ribonucleoprotein A1	Q32P51
P09651	GFGFVTYATVEEVDAAM*NAR	56	75	722.005	3	0	42/35	Heterogeneous nuclear ribonucleoprotein A1
P09651	IFVGGIK	107	113	370.244	2	-0.406243	36/32	Heterogeneous nuclear ribonucleoprotein A1	P51991, Q32P51
P09651	DYFEQYGK	123	130	528.242	2	-0.379337	54/35	Heterogeneous nuclear ribonucleoprotein A1	Q32P51
P09651	DYFEQYGK	123	130	525.232	2	-0.190758	51/32	Heterogeneous nuclear ribonucleoprotein A1	Q32P51
P09651	DYFEQYGK	123	130	525.232	2	-0.190758	41/32	Heterogeneous nuclear ribonucleoprotein A1	Q32P51
P09651	DYFEQYGK	123	130	525.232	2	-0.190758	41/32	Heterogeneous nuclear ribonucleoprotein A1	Q32P51
P09651	DYFEQYGK	123	130	528.242	2	-0.0948343	50/35	Heterogeneous nuclear ribonucleoprotein A1	Q32P51
P09651	DYFEQYGK	123	130	528.242	2	-0.0948343	50/35	Heterogeneous nuclear ribonucleoprotein A1	Q32P51
P09651	DYFEQYGK	123	130	528.242	2	0	40/35	Heterogeneous nuclear ribonucleoprotein A1	Q32P51
P09651	DYFEQYGK	123	130	528.242	2	0.189669	42/36	Heterogeneous nuclear ribonucleoprotein A1	Q32P51
P09651	IEVIEIM*TDR	131	140	617.821	2	-0.405309	83/38	Heterogeneous nuclear ribonucleoprotein A1	Q32P51
P09651	IEVIEIM*TDR	131	140	620.831	2	-0.242004	72/38	Heterogeneous nuclear ribonucleoprotein A1	Q32P51
P09651	IEVIEIM*TDR	131	140	617.821	2	-0.162123	65/38	Heterogeneous nuclear ribonucleoprotein A1	Q32P51
P09651	IEVIEIM*TDR	131	140	617.821	2	-0.0810617	79/38	Heterogeneous nuclear ribonucleoprotein A1	Q32P51
P09651	IEVIEIM*TDR	131	140	620.831	2	-0.0806681	79/38	Heterogeneous nuclear ribonucleoprotein A1	Q32P51
P09651	IEVIEIM*TDR	131	140	620.831	2	-0.0806681	72/38	Heterogeneous nuclear ribonucleoprotein A1	Q32P51
P09651	IEVIEIM*TDR	131	140	620.831	2	-0.0806681	41/38	Heterogeneous nuclear ribonucleoprotein A1	Q32P51
P09651	IEVIEIM*TDR	131	140	617.821	2	0	88/38	Heterogeneous nuclear ribonucleoprotein A1	Q32P51
P09651	IEVIEIM*TDR	131	140	617.821	2	0	66/38	Heterogeneous nuclear ribonucleoprotein A1	Q32P51
P09651	IEVIEIM*TDR	131	140	620.831	2	0	79/38	Heterogeneous nuclear ribonucleoprotein A1	Q32P51
P09651	IEVIEIM*TDR	131	140	617.821	2	0	82/38	Heterogeneous nuclear ribonucleoprotein A1	Q32P51
P09651	IEVIEIM*TDR	131	140	620.831	2	0.0806681	50/38	Heterogeneous nuclear ribonucleoprotein A1	Q32P51
P09651	IEVIEIM*TDR	131	140	617.821	2	0.0810617	59/38	Heterogeneous nuclear ribonucleoprotein A1	Q32P51
P09651	IEVIEIM*TDR	131	140	617.821	2	0.0810617	50/38	Heterogeneous nuclear ribonucleoprotein A1	Q32P51
P09651	IEVIEIM*TDR	131	140	620.831	2	0.161336	45/38	Heterogeneous nuclear ribonucleoprotein A1	Q32P51
P09651	IEVIEIM*TDR	131	140	620.831	2	0.161336	54/38	Heterogeneous nuclear ribonucleoprotein A1	Q32P51
P09651	IEVIEIM*TDR	131	140	620.831	2	0.161336	61/38	Heterogeneous nuclear ribonucleoprotein A1	Q32P51
P09651	IEVIEIM*TDR	131	140	617.821	2	0.162123	83/38	Heterogeneous nuclear ribonucleoprotein A1	Q32P51
P09651	IEVIEIM*TDR	131	140	617.821	2	0.162123	68/38	Heterogeneous nuclear ribonucleoprotein A1	Q32P51
P09651	IEVIEIM*TDR	131	140	617.821	2	0.162123	56/38	Heterogeneous nuclear ribonucleoprotein A1	Q32P51
P09651	IEVIEIM*TDR	131	140	617.821	2	0.162123	52/38	Heterogeneous nuclear ribonucleoprotein A1	Q32P51
P09651	IEVIEIM*TDR	131	140	617.821	2	0.162123	51/38	Heterogeneous nuclear ribonucleoprotein A1	Q32P51
P09651	IEVIEIM*TDR	131	140	617.821	2	0.162123	61/38	Heterogeneous nuclear ribonucleoprotein A1	Q32P51
P09651	IEVIEIM*TDR	131	140	620.831	2	0.242004	76/38	Heterogeneous nuclear ribonucleoprotein A1	Q32P51
P09651	IEVIEIM*TDR	131	140	617.821	2	0.243185	75/38	Heterogeneous nuclear ribonucleoprotein A1	Q32P51
P09651	IEVIEIM*TDR	131	140	617.821	2	0.243185	55/38	Heterogeneous nuclear ribonucleoprotein A1	Q32P51
P09651	IEVIEIM*TDR	131	140	617.821	2	0.243185	46/38	Heterogeneous nuclear ribonucleoprotein A1	Q32P51
P09651	IEVIEIMTDR	131	140	609.824	2	0.24638	56/39	Heterogeneous nuclear ribonucleoprotein A1	Q32P51
P09651	IEVIEIM*TDR	131	140	620.831	2	0.322672	66/38	Heterogeneous nuclear ribonucleoprotein A1	Q32P51
P09651	IEVIEIM*TDR	131	140	620.831	2	0.322672	43/38	Heterogeneous nuclear ribonucleoprotein A1	Q32P51
P09651	IEVIEIM*TDR	131	140	617.821	2	0.324247	43/38	Heterogeneous nuclear ribonucleoprotein A1	Q32P51
P09651	IEVIEIM*TDR	131	140	617.821	2	0.324247	49/38	Heterogeneous nuclear ribonucleoprotein A1	Q32P51
P09651	IEVIEIM*TDR	131	140	620.831	2	0.40334	38/38	Heterogeneous nuclear ribonucleoprotein A1	Q32P51
P09651	IEVIEIM*TDR	131	140	617.821	2	0.405309	39/38	Heterogeneous nuclear ribonucleoprotein A1	Q32P51
P09651	IEVIEIMTDR	131	140	609.824	2	0.903392	46/39	Heterogeneous nuclear ribonucleoprotein A1	Q32P51
P09651	GGGFGGNDNFGR	207	218	577.752	2	-0.433467	50/31	Heterogeneous nuclear ribonucleoprotein A1
P09651	GGGFGGNDNFGR	207	218	580.762	2	0	35/33	Heterogeneous nuclear ribonucleoprotein A1
P09651	SSGPYGGGGQYFAK	337	350	691.328	2	0.21729	55/36	Heterogeneous nuclear ribonucleoprotein A1	Q32P51
P09651	SSGPYGGGGQYFAK	337	350	691.328	2	0.289721	49/36	Heterogeneous nuclear ribonucleoprotein A1	Q32P51
P09651	SSGPYGGGGQYFAK	337	350	688.318	2	0.363737	66/34	Heterogeneous nuclear ribonucleoprotein A1	Q32P51
P09651	SSGPYGGGGQYFAK	337	350	688.318	2	0.509231	67/34	Heterogeneous nuclear ribonucleoprotein A1	Q32P51
P09651	NQGGYGGSSSSSSYGSGR	353	370	847.847	2	-7.67554	104/26	Heterogeneous nuclear ribonucleoprotein A1
P09651	NQGGYGGSSSSSSYGSGR	353	370	847.853	2	-0.944681	98/28	Heterogeneous nuclear ribonucleoprotein A1
P09651	NQGGYGGSSSSSSYGSGR	353	370	850.864	2	0.1765	36/29	Heterogeneous nuclear ribonucleoprotein A1
P09651	NQGGYGGSSSSSSYGSGR	353	370	847.854	2	0.177128	57/28	Heterogeneous nuclear ribonucleoprotein A1
P09651	NQGGYGGSSSSSSYGSGR	353	370	850.864	2	0.294167	140/29	Heterogeneous nuclear ribonucleoprotein A1
P09651	NQGGYGGSSSSSSYGSGR	353	370	850.864	2	0.294167	123/29	Heterogeneous nuclear ribonucleoprotein A1
P09651	NQGGYGGSSSSSSYGSGR	353	370	847.854	2	0.354256	123/28	Heterogeneous nuclear ribonucleoprotein A1
P09651	NQGGYGGSSSSSSYGSGR	353	370	847.854	2	0.472341	135/28	Heterogeneous nuclear ribonucleoprotein A1
P09651	NQGGYGGSSSSSSYGSGR	353	370	850.864	2	0.588335	82/29	Heterogeneous nuclear ribonucleoprotein A1
P09651	NQGGYGGSSSSSSYGSGR	353	370	847.854	2	0.590426	100/28	Heterogeneous nuclear ribonucleoprotein A1
P09651	NQGGYGGSSSSSSYGSGR	353	370	850.864	2	0.647168	51/29	Heterogeneous nuclear ribonucleoprotein A1
P09651	NQGGYGGSSSSSSYGSGR	353	370	847.854	2	0.649468	52/28	Heterogeneous nuclear ribonucleoprotein A1
P09651	NQGGYGGSSSSSSYGSGR	353	370	850.864	2	0.706002	87/29	Heterogeneous nuclear ribonucleoprotein A1
P09651	NQGGYGGSSSSSSYGSGR	353	370	847.854	2	0.708511	54/28	Heterogeneous nuclear ribonucleoprotein A1
P09651	NQGGYGGSSSSSSYGSGR	353	370	847.854	2	0.767554	113/28	Heterogeneous nuclear ribonucleoprotein A1
P09651	NQGGYGGSSSSSSYGSGR	353	370	847.855	2	1.12181	70/28	Heterogeneous nuclear ribonucleoprotein A1
P09651	NQGGYGGSSSSSSYGSGR	353	370	565.907	3	593.496	64/30	Heterogeneous nuclear ribonucleoprotein A1
P51991	LFIGGLSFETTDDSLR	37	52	888.96	2	0.675712	56/37	Heterogeneous nuclear ribonucleoprotein A3
P51991	LFIGGLSFETTDDSLR	37	52	885.95	2	0.904014	94/37	Heterogeneous nuclear ribonucleoprotein A3
P51991	LFIGGLSFETTDDSLR	37	52	885.95	2	1.13002	76/37	Heterogeneous nuclear ribonucleoprotein A3
P51991	LFIGGLSFETTDDSLR	37	52	888.961	2	1.97083	58/37	Heterogeneous nuclear ribonucleoprotein A3
P51991	EDTEEYNLR	135	143	587.769	2	-0.25564	46/34	Heterogeneous nuclear ribonucleoprotein A3
P51991	EDTEEYNLR	135	143	587.77	2	0.25564	47/34	Heterogeneous nuclear ribonucleoprotein A3
P51991	EDTEEYNLR	135	143	584.76	2	0.256958	52/33	Heterogeneous nuclear ribonucleoprotein A3
P51991	EDTEEYNLR	135	143	587.77	2	0.340854	47/34	Heterogeneous nuclear ribonucleoprotein A3
P51991	IETIEVM*EDR	152	161	625.799	2	-1.28042	45/36	Heterogeneous nuclear ribonucleoprotein A3
P51991	IETIEVM*EDR	152	161	628.81	2	-1.19464	72/37	Heterogeneous nuclear ribonucleoprotein A3
P51991	IETIEVM*EDR	152	161	628.81	2	-0.159286	41/37	Heterogeneous nuclear ribonucleoprotein A3
P51991	IETIEVM*EDR	152	161	628.81	2	-0.0796428	87/37	Heterogeneous nuclear ribonucleoprotein A3
P51991	IETIEVM*EDR	152	161	628.81	2	0	66/37	Heterogeneous nuclear ribonucleoprotein A3
P51991	IETIEVM*EDR	152	161	628.81	2	0	64/37	Heterogeneous nuclear ribonucleoprotein A3
P51991	IETIEVM*EDR	152	161	625.8	2	0	52/36	Heterogeneous nuclear ribonucleoprotein A3
P51991	IETIEVM*EDR	152	161	625.8	2	0.0800265	66/36	Heterogeneous nuclear ribonucleoprotein A3
P51991	IETIEVM*EDR	152	161	625.8	2	0.0800265	57/36	Heterogeneous nuclear ribonucleoprotein A3
P51991	IETIEVMEDR	152	161	620.813	2	0.161341	55/37	Heterogeneous nuclear ribonucleoprotein A3
P51991	IETIEVMEDR	152	161	620.813	2	0.242011	62/37	Heterogeneous nuclear ribonucleoprotein A3
P51991	IETIEVMEDR	152	161	617.803	2	0.243192	79/37	Heterogeneous nuclear ribonucleoprotein A3
P51991	IETIEVM*EDR	152	161	628.811	2	0.398214	55/37	Heterogeneous nuclear ribonucleoprotein A3
P51991	IETIEVM*EDR	152	161	625.801	2	0.400133	49/36	Heterogeneous nuclear ribonucleoprotein A3
P51991	IETIEVM*EDR	152	161	628.811	2	0.637142	41/37	Heterogeneous nuclear ribonucleoprotein A3
P51991	IETIEVMEDR	152	161	617.803	2	0.729577	74/37	Heterogeneous nuclear ribonucleoprotein A3
P51991	IETIEVM*EDR	152	161	628.811	2	1.43357	40/37	Heterogeneous nuclear ribonucleoprotein A3
P51991	IETIEVM*EDR	152	161	625.802	2	1.84061	61/36	Heterogeneous nuclear ribonucleoprotein A3
P51991	SSGSPYGGGYGSGGGSGGYGSR	355	376	958.909	2	0.156592	57/28	Heterogeneous nuclear ribonucleoprotein A3
P51991	SSGSPYGGGYGSGGGSGGYGSR	355	376	955.899	2	0.471258	124/27	Heterogeneous nuclear ribonucleoprotein A3
O60812	VFIGNLNTLVVK	18	29	661.91	2	-0.680886	39/29	Heterogeneous nuclear ribonucleoprotein C-like 1	P07910
O60812	SDVEAIFSK	31	39	501.266	2	-0.0999483	45/38	Heterogeneous nuclear ribonucleoprotein C-like 1	P07910
O60812	SDVEAIFSK	31	39	501.266	2	0.199897	60/38	Heterogeneous nuclear ribonucleoprotein C-like 1	P07910
O60812	SDVEAIFSK	31	39	498.256	2	0.201107	49/37	Heterogeneous nuclear ribonucleoprotein C-like 1	P07910
O60812	GDDLQAIK	177	184	430.23	2	-0.11649	47/38	Heterogeneous nuclear ribonucleoprotein C-like 1	P07910
O60812	Q*KVDSLLENLEK	192	203	699.878	2	0.143088	75/37	Heterogeneous nuclear ribonucleoprotein C-like 1	P07910
O60812	Q*KVDSLLENLEK	192	203	705.898	2	0.212799	80/36	Heterogeneous nuclear ribonucleoprotein C-like 1	P07910
O60812	Q*KVDSLLENLEK	192	203	705.898	2	0.212799	61/36	Heterogeneous nuclear ribonucleoprotein C-like 1	P07910
O60812	Q*KVDSLLENLEK	192	203	699.878	2	0.35772	51/37	Heterogeneous nuclear ribonucleoprotein C-like 1	P07910
O60812	VDSLLENLEK	194	203	583.324	2	0.171728	74/38	Heterogeneous nuclear ribonucleoprotein C-like 1	P07910
O60812	VDSLLENLEK	194	203	580.314	2	0.17262	42/39	Heterogeneous nuclear ribonucleoprotein C-like 1	P07910
O60812	VDSLLENLEK	194	203	580.314	2	0.25893	58/39	Heterogeneous nuclear ribonucleoprotein C-like 1	P07910
Q14103	LDPITGR	130	136	389.232	2	0	47/36	Heterogeneous nuclear ribonucleoprotein D0
Q14103	IFVGGLSPDTPEEK	184	197	744.883	2	0.268862	91/38	Heterogeneous nuclear ribonucleoprotein D0
Q14103	IFVGGLSPDTPEEK	184	197	744.883	2	0.336078	55/38	Heterogeneous nuclear ribonucleoprotein D0
Q14103	IFVGGLSPDTPEEK	184	197	747.893	2	0.401668	67/38	Heterogeneous nuclear ribonucleoprotein D0
Q14103	IFVGGLSPDTPEEK	184	197	747.893	2	0.803336	39/37	Heterogeneous nuclear ribonucleoprotein D0
O14979	QLAPLLPSLAPSSAR	37	51	760.944	2	0.592155	45/33	Heterogeneous nuclear ribonucleoprotein D-like
O14979	DLTEYLSR	163	170	498.753	2	-0.602717	47/37	Heterogeneous nuclear ribonucleoprotein D-like
O14979	DLTEYLSR	163	170	501.763	2	-0.599094	45/38	Heterogeneous nuclear ribonucleoprotein D-like
O14979	DLTEYLSR	163	170	498.753	2	-0.301358	56/37	Heterogeneous nuclear ribonucleoprotein D-like
O14979	DLTEYLSR	163	170	498.753	2	-0.301358	46/37	Heterogeneous nuclear ribonucleoprotein D-like
O14979	DLTEYLSR	163	170	501.763	2	-0.199698	43/39	Heterogeneous nuclear ribonucleoprotein D-like
O14979	DLTEYLSR	163	170	501.763	2	-0.199698	41/39	Heterogeneous nuclear ribonucleoprotein D-like
O14979	VFVGGLSPDTSEEQIK	235	250	853.436	2	0.29328	61/37	Heterogeneous nuclear ribonucleoprotein D-like
O14979	VFVGGLSPDTSEEQIK	235	250	856.446	2	0.350697	65/37	Heterogeneous nuclear ribonucleoprotein D-like
O14979	VFVGGLSPDTSEEQIK	235	250	853.436	2	0.645215	89/37	Heterogeneous nuclear ribonucleoprotein D-like
O14979	VFVGGLSPDTSEEQIK	235	250	856.447	2	0.759844	39/37	Heterogeneous nuclear ribonucleoprotein D-like
O14979	VFVGGLSPDTSEEQIK	235	250	853.437	2	0.938495	44/37	Heterogeneous nuclear ribonucleoprotein D-like
P52597	Ace-M*LGPEGGEGFVVK	2	14	692.35	2	0.216969	64/38	Heterogeneous nuclear ribonucleoprotein F
P52597	Ace-M*LGPEGGEGFVVK	2	14	689.34	2	0.363197	67/37	Heterogeneous nuclear ribonucleoprotein F
P38159	LFIGGLNTETNEK	10	22	718.375	2	0	43/38	Heterogeneous nuclear ribonucleoprotein G
P38159	LFIGGLNTETNEK	10	22	721.385	2	0	40/37	Heterogeneous nuclear ribonucleoprotein G
P38159	LFIGGLNTETNEK	10	22	718.375	2	0.209098	69/38	Heterogeneous nuclear ribonucleoprotein G
P38159	LFIGGLNTETNEK	10	22	721.385	2	0.485856	88/37	Heterogeneous nuclear ribonucleoprotein G
P38159	LFIGGLNTETNEK	10	22	721.385	2	0.485856	45/37	Heterogeneous nuclear ribonucleoprotein G
P38159	ALEAVFGK	23	30	420.75	2	0	44/35	Heterogeneous nuclear ribonucleoprotein G
P38159	ALEAVFGK	23	30	420.75	2	0	37/35	Heterogeneous nuclear ribonucleoprotein G
P38159	ALEAVFGK	23	30	417.74	2	0.239962	56/38	Heterogeneous nuclear ribonucleoprotein G
P38159	VEQATKPSFESGR	81	93	724.383	2	0.414722	39/38	Heterogeneous nuclear ribonucleoprotein G
P38159	DSYGGPPR	188	195	427.709	2	-0.117178	45/36	Heterogeneous nuclear ribonucleoprotein G
P38159	DSYESYGNSR	283	292	592.251	2	-0.0845674	51/30	Heterogeneous nuclear ribonucleoprotein G
P38159	DSYESYGNSR	283	292	589.242	2	0.340001	52/26	Heterogeneous nuclear ribonucleoprotein G
P38159	DSYESYGNSR	283	292	589.242	2	0.340001	54/26	Heterogeneous nuclear ribonucleoprotein G
P38159	DSYESYGNSR	283	292	589.242	2	0.425001	51/26	Heterogeneous nuclear ribonucleoprotein G
P38159	GPPPSYGGSSR	299	309	531.254	2	-0.282887	57/36	Heterogeneous nuclear ribonucleoprotein G
P38159	GPPPSYGGSSR	299	309	534.264	2	-0.28129	44/37	Heterogeneous nuclear ribonucleoprotein G
P38159	GPPPSYGGSSR	299	309	531.254	2	-0.188591	56/36	Heterogeneous nuclear ribonucleoprotein G
P38159	YDDYSSSR	310	317	499.712	2	0	52/30	Heterogeneous nuclear ribonucleoprotein G
P38159	YDDYSSSR	310	317	499.712	2	0.10026	55/30	Heterogeneous nuclear ribonucleoprotein G
P38159	YDDYSSSR	310	317	496.702	2	0.100869	47/28	Heterogeneous nuclear ribonucleoprotein G
P38159	YDDYSSSR	310	317	499.712	2	0.401039	51/30	Heterogeneous nuclear ribonucleoprotein G
P38159	YDDYSSSR	310	317	496.702	2	0.403475	51/28	Heterogeneous nuclear ribonucleoprotein G
P38159	SDLYSSGR	332	339	445.719	2	-0.337297	54/36	Heterogeneous nuclear ribonucleoprotein G
P38159	SDLYSSGR	332	339	442.709	2	-0.113199	60/34	Heterogeneous nuclear ribonucleoprotein G
P38159	SDLYSSGR	332	339	442.709	2	0.452794	62/34	Heterogeneous nuclear ribonucleoprotein G
P31943	Ace-M*M*LGTEGGEGFVVK	1	14	764.855	2	0.0654581	87/35	Heterogeneous nuclear ribonucleoprotein H
P31943	Ace-M*M*LGTEGGEGFVVK	1	14	764.855	2	0.0654581	99/35	Heterogeneous nuclear ribonucleoprotein H
P31943	Ace-M*M*LGTEGGEGFVVK	1	14	767.865	2	0.260805	88/36	Heterogeneous nuclear ribonucleoprotein H
P31943	Ace-M*M*LGTEGGEGFVVK	1	14	767.865	2	0.260805	83/36	Heterogeneous nuclear ribonucleoprotein H
P31943	Ace-M*M*LGTEGGEGFVVK	1	14	764.855	2	0.589123	40/35	Heterogeneous nuclear ribonucleoprotein H
P31943	Ace-M*MLGTEGGEGFVVK	1	14	759.868	2	0.592995	90/36	Heterogeneous nuclear ribonucleoprotein H
P31943	Ace-M*MLGTEGGEGFVVK	1	14	756.858	2	0.92611	67/35	Heterogeneous nuclear ribonucleoprotein H
P31943	Ace-M*LGTEGGEGFVVK	2	14	691.337	2	0.0724292	67/37	Heterogeneous nuclear ribonucleoprotein H
P31943	M*LGTEGGEGFVVK	2	14	673.342	2	0.0743677	42/38	Heterogeneous nuclear ribonucleoprotein H
P31943	Ace-M*LGTEGGEGFVVK	2	14	694.347	2	0.288459	103/37	Heterogeneous nuclear ribonucleoprotein H
P31943	Ace-M*LGTEGGEGFVVK	2	14	691.337	2	0.289717	68/37	Heterogeneous nuclear ribonucleoprotein H
P31943	Ace-M*LGTEGGEGFVVK	2	14	691.337	2	0.579433	49/37	Heterogeneous nuclear ribonucleoprotein H
P31943	Ace-M*LGTEGGEGFVVK	2	14	694.349	2	2.09133	79/37	Heterogeneous nuclear ribonucleoprotein H
P31943	IQNGAQGIR	36	44	478.767	2	-0.313965	47/38	Heterogeneous nuclear ribonucleoprotein H
P31943	STGEAFVQFASQEIAEK	151	167	924.46	2	0.216579	46/37	Heterogeneous nuclear ribonucleoprotein H	P55795
P31943	STGEAFVQFASQEIAEK	151	167	921.45	2	0.651861	43/36	Heterogeneous nuclear ribonucleoprotein H	P55795
P55795	Ace-M*M*LSTEGR	1	8	499.718	2	-0.200517	62/31	Heterogeneous nuclear ribonucleoprotein H2
P55795	Ace-M*M*LSTEGR	1	8	499.718	2	-0.100259	55/31	Heterogeneous nuclear ribonucleoprotein H2
P55795	Ace-M*M*LSTEGR	1	8	502.728	2	-0.0996571	38/33	Heterogeneous nuclear ribonucleoprotein H2
P55795	Ace-M*M*LSTEGR	1	8	502.728	2	0.199314	41/33	Heterogeneous nuclear ribonucleoprotein H2
P55795	ATENDIYNFFSPLNPM*R	300	316	1026.49	2	489.035	45/35	Heterogeneous nuclear ribonucleoprotein H2
P31942	STGEAFVQFASK	56	67	639.328	2	1.25329	54/38	Heterogeneous nuclear ribonucleoprotein H3
P31942	EIAENALGK	68	76	475.766	2	0	53/37	Heterogeneous nuclear ribonucleoprotein H3
P31942	DGM*DNQGGYGSVGR	288	301	714.794	2	0	59/27	Heterogeneous nuclear ribonucleoprotein H3
P31942	Ace-DGMDNQGGYGSVGR	288	301	730.812	2	0.0685115	33/29	Heterogeneous nuclear ribonucleoprotein H3
P31942	DGM*DNQGGYGSVGR	288	301	714.794	2	0.0700489	41/27	Heterogeneous nuclear ribonucleoprotein H3
P31942	Ace-DGMDNQGGYGSVGR	288	301	727.802	2	0.13759	59/27	Heterogeneous nuclear ribonucleoprotein H3
P31942	DGM*DNQGGYGSVGR	288	301	717.804	2	0.13951	66/29	Heterogeneous nuclear ribonucleoprotein H3
P31942	DGM*DNQGGYGSVGR	288	301	717.804	2	0.209264	68/29	Heterogeneous nuclear ribonucleoprotein H3
P31942	DGM*DNQGGYGSVGR	288	301	714.794	2	0.210147	41/27	Heterogeneous nuclear ribonucleoprotein H3
P31942	Ace-DGMDNQGGYGSVGR	288	301	727.802	2	0.550362	28/27	Heterogeneous nuclear ribonucleoprotein H3
P31942	M*GM*GNNYSGGYGTPDGLGGYGR	302	323	1106.96	2	0.452101	131/25	Heterogeneous nuclear ribonucleoprotein H3
P61978	NTDEM*VELR	38	46	564.769	2	0	56/35	Heterogeneous nuclear ribonucleoprotein K
P61978	NAGAVIGK	53	60	365.216	2	0.411851	43/38	Heterogeneous nuclear ribonucleoprotein K
P61978	TDYNASVSVPDSSGPER	70	86	890.902	2	-0.786609	61/33	Heterogeneous nuclear ribonucleoprotein K
P61978	DYDDM*SPR	279	286	507.695	2	-0.29604	25/23	Heterogeneous nuclear ribonucleoprotein K
P61978	DYDDM*SPR	279	286	510.705	2	-0.0980973	27/25	Heterogeneous nuclear ribonucleoprotein K
P61978	GGDLM*AYDR	317	325	507.221	2	-0.197545	63/31	Heterogeneous nuclear ribonucleoprotein K
P61978	GGDLM*AYDR	317	325	510.231	2	0	52/34	Heterogeneous nuclear ribonucleoprotein K
P61978	DLAGSIIGK	397	405	440.266	2	-0.113828	56/36	Heterogeneous nuclear ribonucleoprotein K
P61978	DLAGSIIGK	397	405	437.256	2	0	41/38	Heterogeneous nuclear ribonucleoprotein K
P61978	IDEPLEGSEDR	423	433	630.291	2	-0.158911	75/34	Heterogeneous nuclear ribonucleoprotein K
P61978	IDEPLEGSEDR	423	433	633.301	2	0.237231	86/36	Heterogeneous nuclear ribonucleoprotein K
P14866	NDQDTWDYTNPNLSGQGDPGSNPNKR	278	303	968.106	3	0.379141	58/31	Heterogeneous nuclear ribonucleoprotein L
P14866	NDQDTWDYTNPNLSGQGDPGSNPNKR	278	303	964.093	3	0.622998	53/30	Heterogeneous nuclear ribonucleoprotein L
P14866	NDQDTWDYTNPNLSGQGDPGSNPNKR	278	303	968.107	3	1.37869	38/31	Heterogeneous nuclear ribonucleoprotein L
P52272	Ace-AAGVEAAAEVAATEIK	2	17	774.914	2	-0.193822	97/38	Heterogeneous nuclear ribonucleoprotein M
P52272	Ace-AAGVEAAAEVAATEIK	2	17	771.905	2	0.713455	66/37	Heterogeneous nuclear ribonucleoprotein M
P52272	Ace-AAGVEAAAEVAATEIK	2	17	774.915	2	0.839894	43/37	Heterogeneous nuclear ribonucleoprotein M
P52272	VGEVTYVELLM*DAEGK	95	110	887.948	2	0.281868	82/37	Heterogeneous nuclear ribonucleoprotein M
P52272	EVFSM*AGVVVR	222	232	608.328	2	0	40/39	Heterogeneous nuclear ribonucleoprotein M
P52272	M*GGM*EGPFGGGM*ENM*GR	346	362	595.565	3	-0.448513	28/19	Heterogeneous nuclear ribonucleoprotein M
P52272	M*GGM*EGPFGGGM*ENM*GR	346	362	889.834	2	0	19/16	Heterogeneous nuclear ribonucleoprotein M
P52272	INEILSNALK	372	381	560.837	2	-0.267939	61/34	Heterogeneous nuclear ribonucleoprotein M
P52272	INEILSNALK	372	381	557.827	2	0.0897957	55/37	Heterogeneous nuclear ribonucleoprotein M
P52272	QGGGGGGGSVPGIER	389	403	645.828	2	-0.0775409	70/38	Heterogeneous nuclear ribonucleoprotein M
P52272	QGGGGGGGSVPGIER	389	403	642.818	2	0.155809	95/36	Heterogeneous nuclear ribonucleoprotein M
P52272	M*GPGIDR	404	410	381.184	2	-0.131518	37/36	Heterogeneous nuclear ribonucleoprotein M
P52272	VGSEIER	430	436	395.209	2	-0.126839	53/38	Heterogeneous nuclear ribonucleoprotein M
P52272	VGSEIER	430	436	398.219	2	0	47/37	Heterogeneous nuclear ribonucleoprotein M
P52272	M*GLVM*DR	437	443	427.199	2	-0.117318	49/34	Heterogeneous nuclear ribonucleoprotein M
P52272	IGSGVER	479	485	362.208	2	0.138427	40/37	Heterogeneous nuclear ribonucleoprotein M
P52272	M*GAGM*GFGLER	486	496	582.268	2	0.25806	72/34	Heterogeneous nuclear ribonucleoprotein M
P52272	VGQTIER	504	510	401.724	2	0	58/39	Heterogeneous nuclear ribonucleoprotein M
P52272	VGQTIER	504	510	404.735	2	0.495384	39/38	Heterogeneous nuclear ribonucleoprotein M
P52272	M*GPAIER	518	524	398.21	2	-0.251761	41/38	Heterogeneous nuclear ribonucleoprotein M
P52272	M*GPAIER	518	524	395.2	2	0.253683	41/38	Heterogeneous nuclear ribonucleoprotein M
P52272	M*GANNLER	558	565	463.726	2	-0.324171	51/36	Heterogeneous nuclear ribonucleoprotein M
P52272	M*GANNLER	558	565	460.716	2	-0.108764	60/35	Heterogeneous nuclear ribonucleoprotein M
P52272	M*GANSLER	571	578	450.221	2	0.222611	42/36	Heterogeneous nuclear ribonucleoprotein M
P52272	M*GPAM*GPALGAGIER	592	606	730.355	2	0.274218	41/37	Heterogeneous nuclear ribonucleoprotein M
P52272	M*GPAM*GPALGAGIER	592	606	733.366	2	0.614454	45/37	Heterogeneous nuclear ribonucleoprotein M
P52272	M*GLAM*GGGGGASFDR	607	621	708.306	2	0	33/30	Heterogeneous nuclear ribonucleoprotein M
P52272	FESPEVAER	699	707	535.266	2	-0.0935875	38/37	Heterogeneous nuclear ribonucleoprotein M
O60506	DSDLSHVQNK	82	91	571.775	2	0	50/36	Heterogeneous nuclear ribonucleoprotein Q
O60506	DSDLSHVQNK	82	91	574.786	2	0.0871417	59/38	Heterogeneous nuclear ribonucleoprotein Q
O60506	DLFEDELVPLFEK	172	184	800.416	2	0.375277	75/38	Heterogeneous nuclear ribonucleoprotein Q
O60506	DLFEDELVPLFEK	172	184	797.407	2	0.627826	105/38	Heterogeneous nuclear ribonucleoprotein Q
O60506	LM*M*DPLTGLNR	193	203	649.83	2	-0.847688	50/37	Heterogeneous nuclear ribonucleoprotein Q
O60506	LM*M*DPLTGLNR	193	203	649.831	2	0.0770626	53/37	Heterogeneous nuclear ribonucleoprotein Q
O60506	LM*M*DPLTGLNR	193	203	646.821	2	0.154844	48/37	Heterogeneous nuclear ribonucleoprotein Q
O60506	LM*M*DPLTGLNR	193	203	646.821	2	0.309687	59/37	Heterogeneous nuclear ribonucleoprotein Q
O60506	EQILEEFSK	257	265	564.798	2	-0.0886855	42/38	Heterogeneous nuclear ribonucleoprotein Q
O60506	NLANTVTEEILEK	344	356	740.404	2	0.0676227	47/37	Heterogeneous nuclear ribonucleoprotein Q
O60506	NLANTVTEEILEK	344	356	740.404	2	0.270491	69/37	Heterogeneous nuclear ribonucleoprotein Q
O60506	NLANTVTEEILEK	344	356	740.404	2	0.473359	41/37	Heterogeneous nuclear ribonucleoprotein Q
O60506	NLANTVTEEILEK	344	356	737.394	2	0.543193	81/38	Heterogeneous nuclear ribonucleoprotein Q
O60506	NLANTVTEEILEK	344	356	737.394	2	0.611092	39/38	Heterogeneous nuclear ribonucleoprotein Q
O43390	TLIEAGLPQK	32	41	538.326	2	0.0930546	56/34	Heterogeneous nuclear ribonucleoprotein R
O43390	TGYTLDVTTGQR	134	145	656.33	2	-0.381491	77/37	Heterogeneous nuclear ribonucleoprotein R	O60506
O43390	TGYTLDVTTGQR	134	145	659.341	2	0	65/39	Heterogeneous nuclear ribonucleoprotein R	O60506
O43390	TGYTLDVTTGQR	134	145	659.341	2	0.987342	41/39	Heterogeneous nuclear ribonucleoprotein R	O60506
O43390	TGYTLDVTTGQR	134	145	656.331	2	1.06817	40/37	Heterogeneous nuclear ribonucleoprotein R	O60506
O43390	DLYEDELVPLFEK	175	187	805.404	2	0.621584	49/37	Heterogeneous nuclear ribonucleoprotein R
O43390	LM*M*DPLSGQNR	196	206	647.3	2	0.154729	50/35	Heterogeneous nuclear ribonucleoprotein R
O43390	LM*M*DPLSGQNR	196	206	647.3	2	0.386822	54/35	Heterogeneous nuclear ribonucleoprotein R
O43390	LM*M*DPLSGQNR	196	206	650.31	2	0.462034	38/36	Heterogeneous nuclear ribonucleoprotein R
O43390	LM*M*DPLSGQNR	196	206	650.31	2	0.462034	41/36	Heterogeneous nuclear ribonucleoprotein R
O43390	LFVGSIPK	248	255	433.777	2	3.00392	38/31	Heterogeneous nuclear ribonucleoprotein R	O60506
O43390	NLATTVTEEILEK	347	359	733.906	2	0.204667	46/36	Heterogeneous nuclear ribonucleoprotein R
O43390	NLATTVTEEILEK	347	359	730.896	2	0.548029	78/38	Heterogeneous nuclear ribonucleoprotein R
Q00839	LQAALDDEEAGGR	38	50	675.833	2	0.296373	72/37	Heterogeneous nuclear ribonucleoprotein U
Q00839	LQAALDDEEAGGRPAM*EPGNGSLDLGGDSAGR	38	69	1048.15	3	0.604821	67/31	Heterogeneous nuclear ribonucleoprotein U
Q00839	LQAALDDEEAGGR	38	50	672.824	2	0.669826	66/36	Heterogeneous nuclear ribonucleoprotein U
Q00839	LQAALDDEEAGGRPAMEPGNGSLDLGGDSAGR	38	69	1042.82	3	1.02386	66/32	Heterogeneous nuclear ribonucleoprotein U
Q00839	SSGPTSLFAVTVAPPGAR	187	204	857.96	2	0.583463	37/37	Heterogeneous nuclear ribonucleoprotein U
Q00839	GYFEYIEENK	256	265	649.306	2	0.077125	37/35	Heterogeneous nuclear ribonucleoprotein U
Q00839	GYFEYIEENK	256	265	646.296	2	0.154969	45/34	Heterogeneous nuclear ribonucleoprotein U
Q00839	GYFEYIEENK	256	265	649.306	2	0.231375	56/36	Heterogeneous nuclear ribonucleoprotein U
Q00839	GYFEYIEENK	256	265	649.306	2	0.3085	42/36	Heterogeneous nuclear ribonucleoprotein U
Q00839	GYFEYIEENK	256	265	646.296	2	0.619878	35/34	Heterogeneous nuclear ribonucleoprotein U
Q00839	NGQDLGVAFK	424	433	527.785	2	-0.189833	45/38	Heterogeneous nuclear ribonucleoprotein U
Q00839	YNILGTNTIM*DK	525	536	702.86	2	-0.42744	47/38	Heterogeneous nuclear ribonucleoprotein U
Q00839	YNILGTNTIM*DK	525	536	699.85	2	-0.0715468	66/38	Heterogeneous nuclear ribonucleoprotein U
Q00839	YNILGTNTIM*DK	525	536	702.861	2	0.21372	55/38	Heterogeneous nuclear ribonucleoprotein U
Q00839	YNILGTNTIM*DK	525	536	702.861	2	0.28496	71/38	Heterogeneous nuclear ribonucleoprotein U
Q00839	YNILGTNTIM*DK	525	536	699.851	2	0.286187	44/37	Heterogeneous nuclear ribonucleoprotein U
Q00839	YNILGTNTIMDK	525	536	694.863	2	0.288244	45/38	Heterogeneous nuclear ribonucleoprotein U
Q00839	YNILGTNTIM*DK	525	536	699.851	2	0.357734	43/37	Heterogeneous nuclear ribonucleoprotein U
Q00839	YNILGTNTIM*DK	525	536	699.851	2	0.357734	66/37	Heterogeneous nuclear ribonucleoprotein U
Q00839	YNILGTNTIM*DK	525	536	699.851	2	0.500828	56/37	Heterogeneous nuclear ribonucleoprotein U
Q00839	LNTLLQR	552	558	432.273	2	-2.55063	33/32	Heterogeneous nuclear ribonucleoprotein U
Q00839	LNTLLQR	552	558	429.264	2	-0.700515	42/37	Heterogeneous nuclear ribonucleoprotein U
Q00839	LNTLLQR	552	558	429.264	2	-0.233505	50/37	Heterogeneous nuclear ribonucleoprotein U
Q00839	NFILDQTNVSAAAQR	576	590	827.436	2	0.242005	96/37	Heterogeneous nuclear ribonucleoprotein U
Q00839	NFILDQTNVSAAAQR	576	590	824.426	2	0.425057	111/38	Heterogeneous nuclear ribonucleoprotein U
Q00839	NFILDQTNVSAAAQR	576	590	824.427	2	0.48578	52/38	Heterogeneous nuclear ribonucleoprotein U
Q00839	DLPEHAVLK	627	635	514.298	2	0.389643	40/37	Heterogeneous nuclear ribonucleoprotein U
Q9BUJ2	QNQFYDTQVIK	107	117	695.359	2	0.288039	39/38	Heterogeneous nuclear ribonucleoprotein U-like protein 1
Q9BUJ2	Q*NQFYDTQVIK	107	117	686.846	2	0.729035	70/37	Heterogeneous nuclear ribonucleoprotein U-like protein 1
Q9BUJ2	Q*ENESGYER	118	126	550.733	2	0	35/30	Heterogeneous nuclear ribonucleoprotein U-like protein 1
Q9BUJ2	Q*ENESGYER	118	126	547.723	2	0	37/26	Heterogeneous nuclear ribonucleoprotein U-like protein 1
Q9BUJ2	INEEISVK	263	270	466.258	2	-0.429875	46/39	Heterogeneous nuclear ribonucleoprotein U-like protein 1
Q9BUJ2	INEEISVK	263	270	469.268	2	-0.320334	49/37	Heterogeneous nuclear ribonucleoprotein U-like protein 1
Q9BUJ2	FENYGDK	316	322	439.703	2	0	35/34	Heterogeneous nuclear ribonucleoprotein U-like protein 1
Q9BUJ2	YNILGTNAIM*DK	450	461	687.855	2	-0.218389	57/38	Heterogeneous nuclear ribonucleoprotein U-like protein 1
Q9BUJ2	YNILGTNAIM*DK	450	461	684.845	2	0	58/37	Heterogeneous nuclear ribonucleoprotein U-like protein 1
Q9BUJ2	YNILGTNAIM*DK	450	461	684.845	2	0.438701	57/37	Heterogeneous nuclear ribonucleoprotein U-like protein 1
Q9BUJ2	YNILGTNAIM*DK	450	461	687.856	2	0.582371	65/38	Heterogeneous nuclear ribonucleoprotein U-like protein 1
Q9BUJ2	YNILGTNAIM*DK	450	461	684.851	2	9.43206	54/38	Heterogeneous nuclear ribonucleoprotein U-like protein 1
Q9BUJ2	NYILDQTNVYGSAQR	501	515	871.429	2	0.344661	76/36	Heterogeneous nuclear ribonucleoprotein U-like protein 1
Q9BUJ2	NYILDQTNVYGSAQR	501	515	874.439	2	0.457964	78/37	Heterogeneous nuclear ribonucleoprotein U-like protein 1
Q9BUJ2	NYILDQTNVYGSAQR	501	515	874.439	2	0.515209	89/37	Heterogeneous nuclear ribonucleoprotein U-like protein 1
Q9BUJ2	NYILDQTNVYGSAQR	501	515	871.43	2	0.861651	45/36	Heterogeneous nuclear ribonucleoprotein U-like protein 1
Q9BUJ2	NPPGASTYNK	722	731	527.767	2	0	42/37	Heterogeneous nuclear ribonucleoprotein U-like protein 1
Q9BUJ2	NPPGASTYNK	722	731	527.767	2	0.66444	38/37	Heterogeneous nuclear ribonucleoprotein U-like protein 1
Q1KMD3	SGDETPGSEVPGDK	161	174	687.805	2	0.145603	35/32	Heterogeneous nuclear ribonucleoprotein U-like protein 2
Q1KMD3	SGDETPGSEVPGDK	161	174	690.815	2	0.289936	48/34	Heterogeneous nuclear ribonucleoprotein U-like protein 2
Q1KMD3	VTQNLPM*K	298	305	476.765	2	-0.210191	59/38	Heterogeneous nuclear ribonucleoprotein U-like protein 2
Q1KMD3	YNVLGAETVLNQM*R	481	494	815.422	2	0.184181	77/38	Heterogeneous nuclear ribonucleoprotein U-like protein 2
Q1KMD3	YNVLGAETVLNQMR	481	494	807.424	2	0.248011	71/37	Heterogeneous nuclear ribonucleoprotein U-like protein 2
Q1KMD3	YNVLGAETVLNQM*R	481	494	812.412	2	0.492972	90/37	Heterogeneous nuclear ribonucleoprotein U-like protein 2
Q1KMD3	GLEEPEM*DPK	497	506	580.761	2	-0.0862436	33/32	Heterogeneous nuclear ribonucleoprotein U-like protein 2
Q1KMD3	GLEEPEM*DPK	497	506	583.771	2	0.171596	36/35	Heterogeneous nuclear ribonucleoprotein U-like protein 2
P22626	TLETVPLER	4	12	532.308	2	-1.1293	54/37	Heterogeneous nuclear ribonucleoproteins A2/B1
P22626	TLETVPLER	4	12	532.308	2	-0.752869	46/37	Heterogeneous nuclear ribonucleoproteins A2/B1
P22626	TLETVPLER	4	12	529.298	2	-0.473224	42/38	Heterogeneous nuclear ribonucleoproteins A2/B1
P22626	LFIGGLSFETTEESLR	23	38	902.975	2	0.221737	64/37	Heterogeneous nuclear ribonucleoproteins A2/B1
P22626	LFIGGLSFETTEESLR	23	38	902.975	2	0.221737	95/37	Heterogeneous nuclear ribonucleoproteins A2/B1
P22626	LFIGGLSFETTEESLR	23	38	899.965	2	0.2781	76/37	Heterogeneous nuclear ribonucleoproteins A2/B1
P22626	LFIGGLSFETTEESLR	23	38	902.975	2	0.332606	112/37	Heterogeneous nuclear ribonucleoproteins A2/B1
P22626	LFIGGLSFETTEESLR	23	38	902.975	2	0.332606	94/37	Heterogeneous nuclear ribonucleoproteins A2/B1
P22626	LFIGGLSFETTEESLR	23	38	902.975	2	0.332606	52/37	Heterogeneous nuclear ribonucleoproteins A2/B1
P22626	LFIGGLSFETTEESLR	23	38	902.975	2	0.388041	59/37	Heterogeneous nuclear ribonucleoproteins A2/B1
P22626	LFIGGLSFETTEESLR	23	38	899.965	2	0.38934	113/37	Heterogeneous nuclear ribonucleoproteins A2/B1
P22626	LFIGGLSFETTEESLR	23	38	899.965	2	0.38934	134/37	Heterogeneous nuclear ribonucleoproteins A2/B1
P22626	LFIGGLSFETTEESLR	23	38	899.965	2	0.44496	106/37	Heterogeneous nuclear ribonucleoproteins A2/B1
P22626	LFIGGLSFETTEESLR	23	38	899.965	2	0.61182	68/37	Heterogeneous nuclear ribonucleoproteins A2/B1
P22626	LFIGGLSFETTEESLR	23	38	899.965	2	0.77868	70/37	Heterogeneous nuclear ribonucleoproteins A2/B1
P22626	LFIGGLSFETTEESLR	23	38	899.966	2	1.27926	68/37	Heterogeneous nuclear ribonucleoproteins A2/B1
P22626	LTDCVVM*R	47	54	479.744	2	0.835534	44/37	Heterogeneous nuclear ribonucleoproteins A2/B1
P22626	DYFEEYGK	130	137	525.724	2	-0.381158	47/31	Heterogeneous nuclear ribonucleoproteins A2/B1
P22626	DYFEEYGK	130	137	525.724	2	-0.285868	36/31	Heterogeneous nuclear ribonucleoproteins A2/B1
P22626	DYFEEYGK	130	137	528.734	2	-0.284238	57/33	Heterogeneous nuclear ribonucleoproteins A2/B1
P22626	DYFEEYGK	130	137	528.734	2	-0.284238	34/33	Heterogeneous nuclear ribonucleoproteins A2/B1
P22626	DYFEEYGK	130	137	528.734	2	-0.189492	39/33	Heterogeneous nuclear ribonucleoproteins A2/B1
P22626	DYFEEYGK	130	137	525.724	2	-0.0952894	45/31	Heterogeneous nuclear ribonucleoproteins A2/B1
P22626	DYFEEYGK	130	137	528.734	2	-0.0947459	47/33	Heterogeneous nuclear ribonucleoproteins A2/B1
P22626	DYFEEYGK	130	137	525.724	2	0	43/31	Heterogeneous nuclear ribonucleoproteins A2/B1
P22626	IDTIEIITDR	138	147	597.837	2	-0.83776	72/37	Heterogeneous nuclear ribonucleoproteins A2/B1
P22626	IDTIEIITDR	138	147	597.837	2	-0.502656	107/37	Heterogeneous nuclear ribonucleoproteins A2/B1
P22626	IDTIEIITDR	138	147	597.837	2	-0.502656	41/37	Heterogeneous nuclear ribonucleoproteins A2/B1
P22626	IDTIEIITDR	138	147	594.827	2	-0.336802	69/38	Heterogeneous nuclear ribonucleoproteins A2/B1
P22626	IDTIEIITDR	138	147	594.827	2	-0.252602	40/38	Heterogeneous nuclear ribonucleoproteins A2/B1
P22626	IDTIEIITDR	138	147	597.837	2	-0.251328	107/37	Heterogeneous nuclear ribonucleoproteins A2/B1
P22626	IDTIEIITDR	138	147	597.837	2	-0.251328	38/37	Heterogeneous nuclear ribonucleoproteins A2/B1
P22626	IDTIEIITDR	138	147	594.827	2	-0.168401	101/38	Heterogeneous nuclear ribonucleoproteins A2/B1
P22626	IDTIEIITDR	138	147	594.827	2	-0.0842006	107/38	Heterogeneous nuclear ribonucleoproteins A2/B1
P22626	IDTIEIITDR	138	147	597.837	2	-0.083776	84/37	Heterogeneous nuclear ribonucleoproteins A2/B1
P22626	IDTIEIITDR	138	147	597.837	2	-0.083776	49/37	Heterogeneous nuclear ribonucleoproteins A2/B1
P22626	IDTIEIITDR	138	147	594.827	2	0	107/38	Heterogeneous nuclear ribonucleoproteins A2/B1
P22626	IDTIEIITDR	138	147	597.837	2	0	101/37	Heterogeneous nuclear ribonucleoproteins A2/B1
P22626	IDTIEIITDR	138	147	594.827	2	0	101/38	Heterogeneous nuclear ribonucleoproteins A2/B1
P22626	IDTIEIITDR	138	147	597.837	2	0	61/37	Heterogeneous nuclear ribonucleoproteins A2/B1
P22626	IDTIEIITDR	138	147	594.827	2	0	39/38	Heterogeneous nuclear ribonucleoproteins A2/B1
P22626	IDTIEIITDR	138	147	594.827	2	0	41/38	Heterogeneous nuclear ribonucleoproteins A2/B1
P22626	IDTIEIITDR	138	147	594.827	2	0	55/38	Heterogeneous nuclear ribonucleoproteins A2/B1
P22626	IDTIEIITDR	138	147	597.837	2	0.083776	74/37	Heterogeneous nuclear ribonucleoproteins A2/B1
P22626	IDTIEIITDR	138	147	597.837	2	0.083776	65/37	Heterogeneous nuclear ribonucleoproteins A2/B1
P22626	IDTIEIITDR	138	147	597.837	2	0.083776	87/37	Heterogeneous nuclear ribonucleoproteins A2/B1
P22626	IDTIEIITDR	138	147	597.837	2	0.083776	84/37	Heterogeneous nuclear ribonucleoproteins A2/B1
P22626	IDTIEIITDR	138	147	597.837	2	0.083776	50/37	Heterogeneous nuclear ribonucleoproteins A2/B1
P22626	IDTIEIITDR	138	147	597.837	2	0.083776	71/37	Heterogeneous nuclear ribonucleoproteins A2/B1
P22626	IDTIEIITDR	138	147	597.837	2	0.083776	55/37	Heterogeneous nuclear ribonucleoproteins A2/B1
P22626	IDTIEIITDR	138	147	594.827	2	0.0842006	93/38	Heterogeneous nuclear ribonucleoproteins A2/B1
P22626	IDTIEIITDR	138	147	594.827	2	0.0842006	62/38	Heterogeneous nuclear ribonucleoproteins A2/B1
P22626	IDTIEIITDR	138	147	594.827	2	0.0842006	87/38	Heterogeneous nuclear ribonucleoproteins A2/B1
P22626	IDTIEIITDR	138	147	594.827	2	0.0842006	41/38	Heterogeneous nuclear ribonucleoproteins A2/B1
P22626	IDTIEIITDR	138	147	594.827	2	0.0842006	62/38	Heterogeneous nuclear ribonucleoproteins A2/B1
P22626	IDTIEIITDR	138	147	597.837	2	0.167552	93/37	Heterogeneous nuclear ribonucleoproteins A2/B1
P22626	IDTIEIITDR	138	147	597.837	2	0.167552	82/37	Heterogeneous nuclear ribonucleoproteins A2/B1
P22626	IDTIEIITDR	138	147	597.837	2	0.167552	57/37	Heterogeneous nuclear ribonucleoproteins A2/B1
P22626	IDTIEIITDR	138	147	597.837	2	0.167552	77/37	Heterogeneous nuclear ribonucleoproteins A2/B1
P22626	IDTIEIITDR	138	147	597.837	2	0.167552	79/37	Heterogeneous nuclear ribonucleoproteins A2/B1
P22626	IDTIEIITDR	138	147	594.827	2	0.168401	81/38	Heterogeneous nuclear ribonucleoproteins A2/B1
P22626	IDTIEIITDR	138	147	594.827	2	0.168401	47/38	Heterogeneous nuclear ribonucleoproteins A2/B1
P22626	IDTIEIITDR	138	147	597.837	2	0.251328	106/37	Heterogeneous nuclear ribonucleoproteins A2/B1
P22626	IDTIEIITDR	138	147	597.837	2	0.251328	53/37	Heterogeneous nuclear ribonucleoproteins A2/B1
P22626	IDTIEIITDR	138	147	594.827	2	0.252602	78/38	Heterogeneous nuclear ribonucleoproteins A2/B1
P22626	IDTIEIITDR	138	147	594.827	2	0.252602	52/38	Heterogeneous nuclear ribonucleoproteins A2/B1
P22626	IDTIEIITDR	138	147	597.837	2	0.335104	56/37	Heterogeneous nuclear ribonucleoproteins A2/B1
P22626	IDTIEIITDR	138	147	597.837	2	0.335104	81/37	Heterogeneous nuclear ribonucleoproteins A2/B1
P22626	IDTIEIITDR	138	147	597.837	2	0.335104	40/37	Heterogeneous nuclear ribonucleoproteins A2/B1
P22626	IDTIEIITDR	138	147	597.837	2	0.41888	62/37	Heterogeneous nuclear ribonucleoproteins A2/B1
P22626	QEMQEVQSSR	191	200	614.29	2	-0.0815284	71/35	Heterogeneous nuclear ribonucleoproteins A2/B1
P22626	QEMQEVQSSR	191	200	611.28	2	0	47/34	Heterogeneous nuclear ribonucleoproteins A2/B1
P22626	Q*EM*QEVQSSR	191	200	613.774	2	0	66/32	Heterogeneous nuclear ribonucleoproteins A2/B1
P22626	Q*EMQEVQSSR	191	200	602.767	2	0	43/31	Heterogeneous nuclear ribonucleoproteins A2/B1
P22626	Ace-QEMQEVQSSR	191	200	635.295	2	0.0788285	41/34	Heterogeneous nuclear ribonucleoproteins A2/B1
P22626	QEM*QEVQSSR	191	200	622.288	2	0.160958	60/34	Heterogeneous nuclear ribonucleoproteins A2/B1
P22626	Q*EM*QEVQSSR	191	200	613.774	2	0.163194	48/32	Heterogeneous nuclear ribonucleoproteins A2/B1
P22626	QEM*QEVQSSR	191	200	619.278	2	0.242612	50/33	Heterogeneous nuclear ribonucleoproteins A2/B1
P22626	Q*EM*QEVQSSR	191	200	613.774	2	0.244791	51/32	Heterogeneous nuclear ribonucleoproteins A2/B1
P22626	Q*EM*QEVQSSR	191	200	613.774	2	0.244791	41/32	Heterogeneous nuclear ribonucleoproteins A2/B1
P22626	Q*EM*QEVQSSR	191	200	610.764	2	0.246	60/30	Heterogeneous nuclear ribonucleoproteins A2/B1
P22626	Q*EM*QEVQSSR	191	200	613.774	2	0.326388	47/32	Heterogeneous nuclear ribonucleoproteins A2/B1
P22626	Q*EM*QEVQSSR	191	200	610.764	2	0.328	67/30	Heterogeneous nuclear ribonucleoproteins A2/B1
P22626	Q*EM*QEVQSSR	191	200	610.764	2	0.491999	63/30	Heterogeneous nuclear ribonucleoproteins A2/B1
P22626	Q*EM*QEVQSSR	191	200	610.765	2	0.573999	41/30	Heterogeneous nuclear ribonucleoproteins A2/B1
P22626	Q*EM*QEVQSSR	191	200	610.765	2	0.573999	60/30	Heterogeneous nuclear ribonucleoproteins A2/B1
P22626	GGNFGFGDSR	204	213	510.235	2	-0.490939	36/34	Heterogeneous nuclear ribonucleoproteins A2/B1
P22626	GGNFGFGDSR	204	213	507.225	2	-0.395087	44/32	Heterogeneous nuclear ribonucleoproteins A2/B1
P22626	GGNFGFGDSR	204	213	507.225	2	-0.296315	57/32	Heterogeneous nuclear ribonucleoproteins A2/B1
P22626	GGNFGFGDSR	204	213	507.225	2	-0.197543	47/32	Heterogeneous nuclear ribonucleoproteins A2/B1
P22626	GGNFGFGDSR	204	213	510.235	2	-0.196376	49/34	Heterogeneous nuclear ribonucleoproteins A2/B1
P22626	GGNFGFGDSR	204	213	510.235	2	-0.196376	69/34	Heterogeneous nuclear ribonucleoproteins A2/B1
P22626	GGNFGFGDSR	204	213	507.225	2	-0.0987716	52/32	Heterogeneous nuclear ribonucleoproteins A2/B1
P22626	GGNFGFGDSR	204	213	507.225	2	-0.0987716	71/32	Heterogeneous nuclear ribonucleoproteins A2/B1
P22626	GGNFGFGDSR	204	213	507.225	2	-0.0987716	40/32	Heterogeneous nuclear ribonucleoproteins A2/B1
P22626	GGNFGFGDSR	204	213	510.236	2	-0.0981878	53/34	Heterogeneous nuclear ribonucleoproteins A2/B1
P22626	GGNFGFGDSR	204	213	510.236	2	-0.0981878	51/34	Heterogeneous nuclear ribonucleoproteins A2/B1
P22626	GGNFGFGDSR	204	213	510.235	2	-0.0981878	39/34	Heterogeneous nuclear ribonucleoproteins A2/B1
P22626	GGNFGFGDSR	204	213	507.225	2	0	47/32	Heterogeneous nuclear ribonucleoproteins A2/B1
P22626	GGNFGFGDSR	204	213	507.225	2	0	45/32	Heterogeneous nuclear ribonucleoproteins A2/B1
P22626	GGNFGFGDSR	204	213	510.236	2	0	35/34	Heterogeneous nuclear ribonucleoproteins A2/B1
P22626	GGNFGFGDSR	204	213	510.236	2	0	60/34	Heterogeneous nuclear ribonucleoproteins A2/B1
P22626	GGNFGFGDSR	204	213	510.236	2	0.0981878	47/34	Heterogeneous nuclear ribonucleoproteins A2/B1
P22626	GGNFGFGDSR	204	213	507.226	2	0.0987716	33/32	Heterogeneous nuclear ribonucleoproteins A2/B1
P22626	GGNFGFGDSR	204	213	507.226	2	0.0987716	34/32	Heterogeneous nuclear ribonucleoproteins A2/B1
P22626	GGNFGFGDSR	204	213	507.226	2	0.0987716	63/32	Heterogeneous nuclear ribonucleoproteins A2/B1
P22626	GGNFGFGDSR	204	213	507.226	2	0.0987716	52/32	Heterogeneous nuclear ribonucleoproteins A2/B1
P22626	GGNFGFGDSR	204	213	507.226	2	0.0987716	39/32	Heterogeneous nuclear ribonucleoproteins A2/B1
P22626	GGNFGFGDSR	204	213	510.236	2	0.196376	43/34	Heterogeneous nuclear ribonucleoproteins A2/B1
P22626	GGNFGFGDSR	204	213	510.236	2	0.196376	39/34	Heterogeneous nuclear ribonucleoproteins A2/B1
P22626	GGNFGFGDSR	204	213	510.236	2	0.196376	43/34	Heterogeneous nuclear ribonucleoproteins A2/B1
P22626	GGNFGFGDSR	204	213	510.236	2	0.196376	40/34	Heterogeneous nuclear ribonucleoproteins A2/B1
P22626	GGNFGFGDSR	204	213	510.236	2	0.196376	37/34	Heterogeneous nuclear ribonucleoproteins A2/B1
P22626	GGNFGFGDSR	204	213	510.236	2	0.294563	36/34	Heterogeneous nuclear ribonucleoproteins A2/B1
P22626	GGNFGFGDSR	204	213	507.226	2	0.296315	40/32	Heterogeneous nuclear ribonucleoproteins A2/B1
P22626	GGNFGFGDSR	204	213	510.236	2	0.392751	54/34	Heterogeneous nuclear ribonucleoproteins A2/B1
P22626	GGNFGFGDSR	204	213	507.226	2	0.395087	60/32	Heterogeneous nuclear ribonucleoproteins A2/B1
P22626	GGNFGFGDSR	204	213	507.226	2	1.48157	53/33	Heterogeneous nuclear ribonucleoproteins A2/B1
P22626	GGGGNFGPGPGSNFR	214	228	689.318	2	-0.145283	55/35	Heterogeneous nuclear ribonucleoproteins A2/B1
P22626	GGGGNFGPGPGSNFR	214	228	692.328	2	-0.0723253	43/36	Heterogeneous nuclear ribonucleoproteins A2/B1
P22626	GGGGNFGPGPGSNFR	214	228	692.328	2	0.144651	40/36	Heterogeneous nuclear ribonucleoproteins A2/B1
P22626	GGGGNFGPGPGSNFR	214	228	692.328	2	0.144651	37/36	Heterogeneous nuclear ribonucleoproteins A2/B1
P22626	GGGGNFGPGPGSNFR	214	228	689.318	2	0.145283	42/35	Heterogeneous nuclear ribonucleoproteins A2/B1
P22626	GGGGNFGPGPGSNFR	214	228	692.329	2	0.289301	48/36	Heterogeneous nuclear ribonucleoproteins A2/B1
P22626	GGGGNFGPGPGSNFR	214	228	692.329	2	0.361626	41/36	Heterogeneous nuclear ribonucleoproteins A2/B1
P22626	GGGGNFGPGPGSNFR	214	228	692.329	2	0.361626	47/36	Heterogeneous nuclear ribonucleoproteins A2/B1
P22626	GGGGNFGPGPGSNFR	214	228	692.329	2	0.361626	37/36	Heterogeneous nuclear ribonucleoproteins A2/B1
P22626	GGGGNFGPGPGSNFR	214	228	689.319	2	0.363208	38/35	Heterogeneous nuclear ribonucleoproteins A2/B1
P22626	GGGGNFGPGPGSNFR	214	228	692.329	2	0.578602	36/36	Heterogeneous nuclear ribonucleoproteins A2/B1
P22626	GFGDGYNGYGGGPGGGNFGGSPGYGGGR	239	266	1251.53	2	393.632	54/26	Heterogeneous nuclear ribonucleoproteins A2/B1
P22626	GFGDGYNGYGGGPGGGNFGGSPGYGGGR	239	266	1248.52	2	394.903	60/25	Heterogeneous nuclear ribonucleoproteins A2/B1
P22626	GFGDGYNGYGGGPGGGNFGGSPGYGGGR	239	266	832.68	3	395.304	80/25	Heterogeneous nuclear ribonucleoproteins A2/B1
P22626	NM*GGPYGGGNYGPGGSGGSGGYGGR	326	350	737.978	3	0.0904604	49/26	Heterogeneous nuclear ribonucleoproteins A2/B1
P22626	NM*GGPYGGGNYGPGGSGGSGGYGGR	326	350	735.972	3	0.136061	73/25	Heterogeneous nuclear ribonucleoproteins A2/B1
P22626	NM*GGPYGGGNYGPGGSGGSGGYGGR	326	350	1106.46	2	0.271381	126/26	Heterogeneous nuclear ribonucleoproteins A2/B1
P22626	NM*GGPYGGGNYGPGGSGGSGGYGGR	326	350	1103.45	2	0.453537	34/25	Heterogeneous nuclear ribonucleoproteins A2/B1
P22626	NM*GGPYGGGNYGPGGSGGSGGYGGR	326	350	738.306	3	445.201	36/25	Heterogeneous nuclear ribonucleoproteins A2/B1
P22626	NM*GGPYGGGNYGPGGSGGSGGYGGR	326	350	1106.96	2	445.608	27/25	Heterogeneous nuclear ribonucleoproteins A2/B1
P22626	NM*GGPYGGGNYGPGGSGGSGGYGGR	326	350	736.3	3	446.416	44/23	Heterogeneous nuclear ribonucleoproteins A2/B1
P22626	NM*GGPYGGGNYGPGGSGGSGGYGGR	326	350	1103.95	2	446.824	33/24	Heterogeneous nuclear ribonucleoproteins A2/B1
P22626	NM*GGPYGGGNYGPGGSGGSGGYGGR	326	350	736.307	3	456.938	67/26	Heterogeneous nuclear ribonucleoproteins A2/B1
P07910	M*IAGQVLDINLAAEPK	74	89	568.981	3	-0.234752	54/36	Heterogeneous nuclear ribonucleoproteins C1/C2
P07910	M*IAGQVLDINLAAEPK	74	89	852.969	2	0.469505	89/36	Heterogeneous nuclear ribonucleoproteins C1/C2
P07910	M*IAGQVLDINLAAEPK	74	89	852.969	2	0.704257	41/36	Heterogeneous nuclear ribonucleoproteins C1/C2
P07910	M*IAGQVLDINLAAEPK	74	89	849.959	2	0.706754	77/37	Heterogeneous nuclear ribonucleoproteins C1/C2
P07910	VPPPPPIAR	143	151	472.29	2	0	39/36	Heterogeneous nuclear ribonucleoproteins C1/C2
P17096	KQPPVSPGTALVGSQK	31	46	531.97	3	0.062779	65/34	High mobility group protein HMG-I/HMG-Y
P07305	Ace-TENSTSAPAAKPK	2	14	678.364	2	0.0738164	40/37	Histone H1.0
P07305	YSDM*IVAAIQAEK	28	40	727.864	2	0.0687894	74/37	Histone H1.0
P07305	VGENADSQIK	60	69	530.767	2	-0.188765	47/38	Histone H1.0
P16403	SETAPAAPAAAPPAEK	2	17	742.888	2	0.202189	84/38	Histone H1.2
P16403	Ace-SETAPAAPAAAPPAEK	2	17	763.893	2	0.262162	87/37	Histone H1.2
P16403	Ace-SETAPAAPAAAPPAEK	2	17	760.884	2	0.394801	96/38	Histone H1.2
P16403	Ace-SETAPAAPAAAPPAEK	2	17	763.894	2	0.458784	72/37	Histone H1.2
P16403	Ace-SETAPAAPAAAPPAEK	2	17	760.884	2	0.526402	90/38	Histone H1.2
P10412	SETAPAAPAAPAPAEK	2	17	739.878	2	0.676708	54/38	Histone H1.4
P10412	ASGPPVSELITK	35	46	599.837	2	0	38/37	Histone H1.4	P16402, P16403
P10412	ASGPPVSELITK	35	46	602.848	2	0.249236	37/36	Histone H1.4	P16402, P16403
P10412	ASGPPVSELITK	35	46	602.848	2	0.332314	72/36	Histone H1.4	P16402, P16403
P10412	ASGPPVSELITK	35	46	602.848	2	0.498471	47/36	Histone H1.4	P16402, P16403
P10412	SGVSLAALK	55	63	423.258	2	-0.473652	52/36	Histone H1.4	P16402, P16403
P10412	SGVSLAALK	55	63	426.268	2	-0.23515	79/33	Histone H1.4	P16402, P16403
P10412	SGVSLAALK	55	63	423.258	2	-0.118413	58/37	Histone H1.4	P16402, P16403
P10412	SGVSLAALK	55	63	426.268	2	-0.117575	80/33	Histone H1.4	P16402, P16403
P10412	SGVSLAALK	55	63	423.258	2	0	58/37	Histone H1.4	P16402, P16403
P10412	ALAAAGYDVEK	65	75	557.297	2	-1.25834	51/38	Histone H1.4	P16402, P16403, P22492, Q02539
P10412	ALAAAGYDVEK	65	75	554.287	2	-1.08444	43/38	Histone H1.4	P16402, P16403, P22492, Q02539
P10412	ALAAAGYDVEK	65	75	557.297	2	-0.898811	68/38	Histone H1.4	P16402, P16403, P22492, Q02539
P10412	ALAAAGYDVEK	65	75	554.288	2	0.27111	87/38	Histone H1.4	P16402, P16403, P22492, Q02539
P10412	ALAAAGYDVEK	65	75	557.298	2	0.359524	80/38	Histone H1.4	P16402, P16403, P22492, Q02539
P10412	ALAAAGYDVEK	65	75	554.288	2	0.45185	78/38	Histone H1.4	P16402, P16403, P22492, Q02539
Q92522	Ace-SVELEEALPVTTAEGM*AK	2	19	966.977	2	-0.207046	72/36	Histone H1x
Q92522	Ace-SVELEEALPVTTAEGM*AK	2	19	969.988	2	0.361205	48/37	Histone H1x
Q92522	YSQLVVETIR	48	57	607.346	2	-3.71079	41/37	Histone H1x
Q92522	YSQLVVETIR	48	57	604.338	2	0.49724	51/37	Histone H1x
Q92522	ALVQNDTLLQVK	95	106	674.4	2	0	79/33	Histone H1x
Q92522	ALVQNDTLLQVK	95	106	671.391	2	0.447505	69/35	Histone H1x
Q92522	GAPAAATAPAPTAHK	129	143	669.367	2	0.07481	43/37	Histone H1x
P04908	AGLQFPVGR	22	30	475.779	2	-0.947823	43/36	Histone H2A type 1-B/E	P0C0S5, P0C0S8, P16104, P20671, Q16777, Q6FI13, Q71UI9, Q7L7L0, Q8IUE6, Q93077, Q96KK5, Q96QV6, Q99878, Q9BTM1
P04908	AGLQFPVGR	22	30	472.769	2	-0.211971	62/39	Histone H2A type 1-B/E	P0C0S5, P0C0S8, P16104, P20671, Q16777, Q6FI13, Q71UI9, Q7L7L0, Q8IUE6, Q93077, Q96KK5, Q96QV6, Q99878, Q9BTM1
P04908	AGLQFPVGR	22	30	475.779	2	-0.210627	52/36	Histone H2A type 1-B/E	P0C0S5, P0C0S8, P16104, P20671, Q16777, Q6FI13, Q71UI9, Q7L7L0, Q8IUE6, Q93077, Q96KK5, Q96QV6, Q99878, Q9BTM1
P04908	AGLQFPVGR	22	30	472.769	2	-0.105986	53/39	Histone H2A type 1-B/E	P0C0S5, P0C0S8, P16104, P20671, Q16777, Q6FI13, Q71UI9, Q7L7L0, Q8IUE6, Q93077, Q96KK5, Q96QV6, Q99878, Q9BTM1
P04908	AGLQFPVGR	22	30	472.769	2	0.211971	55/39	Histone H2A type 1-B/E	P0C0S5, P0C0S8, P16104, P20671, Q16777, Q6FI13, Q71UI9, Q7L7L0, Q8IUE6, Q93077, Q96KK5, Q96QV6, Q99878, Q9BTM1
P0C0S5	GDEELDSLIK	93	102	562.793	2	0	68/38	Histone H2A.Z	Q71UI9
P0C0S5	GDEELDSLIK	93	102	559.783	2	0.447407	40/38	Histone H2A.Z	Q71UI9
O60814	Q*VHPDTGISSK	48	58	576.288	2	-0.0869141	58/38	Histone H2B type 1-K	P06899, P23527, P33778, P57053, P58876, P62807, Q16778, Q5QNW6, Q8N257, Q93079, Q96A08, Q99877, Q99879, Q99880
O60814	Q*VHPDTGISSK	48	58	579.298	2	0	44/38	Histone H2B type 1-K	P06899, P23527, P33778, P57053, P58876, P62807, Q16778, Q5QNW6, Q8N257, Q93079, Q96A08, Q99877, Q99879, Q99880
O60814	AM*GIM*NSFVNDIFER	59	73	891.419	2	0.449231	58/36	Histone H2B type 1-K	P06899, P23527, P33778, P57053, P58876, P62807, Q16778, Q5QNW6, Q8N257, Q93079, Q99877, Q99879, Q99880
O60814	AM*GIM*NSFVNDIFER	59	73	888.409	2	0.78882	46/34	Histone H2B type 1-K	P06899, P23527, P33778, P57053, P58876, P62807, Q16778, Q5QNW6, Q8N257, Q93079, Q99877, Q99879, Q99880
O60814	AM*GIM*NSFVNDIFER	59	73	891.419	2	0.842308	41/36	Histone H2B type 1-K	P06899, P23527, P33778, P57053, P58876, P62807, Q16778, Q5QNW6, Q8N257, Q93079, Q99877, Q99879, Q99880
O60814	AM*GIM*NSFVNDIFER	59	73	888.409	2	0.957853	100/34	Histone H2B type 1-K	P06899, P23527, P33778, P57053, P58876, P62807, Q16778, Q5QNW6, Q8N257, Q93079, Q99877, Q99879, Q99880
O60814	AM*GIM*NSFVNDIFER	59	73	891.419	2	1.06692	63/36	Histone H2B type 1-K	P06899, P23527, P33778, P57053, P58876, P62807, Q16778, Q5QNW6, Q8N257, Q93079, Q99877, Q99879, Q99880
O60814	EIQTAVR	94	100	408.732	2	-0.122632	45/39	Histone H2B type 1-K	P06899, P23527, P33778, P57053, P58876, P62807, Q16778, Q5QNW6, Q93079, Q96A08, Q99877, Q99879, Q99880
O60814	EIQTAVR	94	100	411.742	2	0	43/37	Histone H2B type 1-K	P06899, P23527, P33778, P57053, P58876, P62807, Q16778, Q5QNW6, Q93079, Q96A08, Q99877, Q99879, Q99880
O60814	EIQTAVR	94	100	411.742	2	0.121733	42/37	Histone H2B type 1-K	P06899, P23527, P33778, P57053, P58876, P62807, Q16778, Q5QNW6, Q93079, Q96A08, Q99877, Q99879, Q99880
P62805	ISGLIYEETR	47	56	590.814	2	0.169547	58/38	Histone H4
P62805	VFLENVIR	61	68	498.302	2	-1.10598	38/33	Histone H4
P62805	VFLENVIR	61	68	498.303	2	-0.201088	38/33	Histone H4
P62805	DAVTYTEHAK	69	78	570.785	2	0.0877535	40/37	Histone H4
P62805	TVTAM*DVVYALK	81	92	666.862	2	0	91/38	Histone H4
P62805	TVTAM*DVVYALK	81	92	663.852	2	0.150865	75/37	Histone H4
P62805	TVTAMDVVYALK	81	92	655.856	2	1.98519	54/37	Histone H4
Q09028	TPSSDVLVFDYTK	144	156	739.38	2	0.406299	54/38	Histone-binding protein RBBP4	Q16576
P52292	Ace-STNENANTPAAR	2	13	647.31	2	0.696268	39/36	Importin subunit alpha-2
Q14974	Ace-M*ELITILEK	1	9	574.318	2	0.0872128	47/38	Importin subunit beta-1
P12268	EANEILQR	196	203	486.759	2	0.102933	41/38	Inosine-5'-monophosphate dehydrogenase 2	P20839
P12268	GM*GSLDAM*DK	413	422	531.731	2	-0.0942111	39/30	Inosine-5'-monophosphate dehydrogenase 2
P12268	GM*GSLDAM*DK	413	422	528.72	2	0	31/29	Inosine-5'-monophosphate dehydrogenase 2
P12268	VAQGVSGAVQDK	439	450	579.809	2	-0.0863853	53/39	Inosine-5'-monophosphate dehydrogenase 2
Q9NZI8	DQTPDENDQVIVK	526	538	750.863	2	0.866834	52/36	Insulin-like growth factor 2 mRNA-binding protein 1
Q9Y6M1	ISYIPDEEVSSPSPPQR	152	168	950.968	2	0.526338	51/36	Insulin-like growth factor 2 mRNA-binding protein 2
Q9Y6M1	IAPAEGPDVSER	463	474	623.822	2	0.240842	51/38	Insulin-like growth factor 2 mRNA-binding protein 2
Q9Y6M1	DQTPDENEEVIVR	548	560	772.365	2	0.129641	67/35	Insulin-like growth factor 2 mRNA-binding protein 2
Q9Y6M1	YPQGVASQR	589	597	506.269	2	-0.395834	41/38	Insulin-like growth factor 2 mRNA-binding protein 2
Q9Y6M1	YPQGVASQR	589	597	503.259	2	-0.298655	48/38	Insulin-like growth factor 2 mRNA-binding protein 2
O00425	LYIGNLSENAAPSDLESIFK	4	23	1091.06	2	0.688042	54/37	Insulin-like growth factor 2 mRNA-binding protein 3
O00425	LYIGNLSENAAPSDLESIFK	4	23	1094.07	2	0.823377	41/36	Insulin-like growth factor 2 mRNA-binding protein 3
O00425	IPVSGPFLVK	27	36	531.837	2	0.282577	38/30	Insulin-like growth factor 2 mRNA-binding protein 3
O00425	M*VIITGPPEAQFK	453	465	723.887	2	0.138336	64/38	Insulin-like growth factor 2 mRNA-binding protein 3	Q9NZI8, Q9Y6M1
O75569	AAEAAINILK	91	100	510.313	2	-0.294518	45/34	Interferon-inducible double stranded RNA-dependent protein kinase activator A
Q12905	NQDLAPNSAEQASILSLVTK	61	80	1050.05	2	0.381299	100/36	Interleukin enhancer-binding factor 2
Q12905	NQDLAPNSAEQASILSLVTK	61	80	1053.06	2	0.427734	53/35	Interleukin enhancer-binding factor 2
Q12905	NQDLAPNSAEQASILSLVTK	61	80	700.705	3	478.054	63/36	Interleukin enhancer-binding factor 2
Q12905	ILPTLEAVAALGNK	128	141	705.422	2	-0.212943	36/32	Interleukin enhancer-binding factor 2
Q12905	ILITTVPPNLR	175	185	621.897	2	-0.885825	26/26	Interleukin enhancer-binding factor 2
Q12905	ILITTVPPNLR	175	185	618.887	2	-0.566453	36/28	Interleukin enhancer-binding factor 2
Q12905	ILITTVPPNLR	175	185	621.897	2	-0.563707	27/26	Interleukin enhancer-binding factor 2
Q12905	ILITTVPPNLR	175	185	621.898	2	0.483177	36/26	Interleukin enhancer-binding factor 2
Q12905	VLQSALAAIR	197	206	524.334	2	-0.859883	72/30	Interleukin enhancer-binding factor 2
Q12905	VLQSALAAIR	197	206	521.324	2	-0.672667	48/34	Interleukin enhancer-binding factor 2
Q12905	Q*PLALNVAYR	260	269	564.314	2	0.177523	55/37	Interleukin enhancer-binding factor 2
Q12906	GSSEQAESDNM*DVPPEDDSKEGAGEQK	55	81	955.406	3	-0.034926	27/26	Interleukin enhancer-binding factor 3
Q12906	VLAGETLSVNDPPDVLDR	183	200	955.497	2	0.26192	40/37	Interleukin enhancer-binding factor 3
Q12906	VLAGETLSVNDPPDVLDR	183	200	955.497	2	0.471456	68/37	Interleukin enhancer-binding factor 3
Q12906	VLAGETLSVNDPPDVLDR	183	200	958.508	2	0.731071	62/37	Interleukin enhancer-binding factor 3
Q12906	VLAGETLSVNDPPDVLDR	183	200	958.508	2	0.731071	59/37	Interleukin enhancer-binding factor 3
Q12906	VLGM*DPLPSK	333	342	539.799	2	-0.0928002	42/38	Interleukin enhancer-binding factor 3
Q12906	VLGM*DPLPSK	333	342	536.789	2	0	47/39	Interleukin enhancer-binding factor 3
Q12906	VLQDM*GLPTGAEGR	461	474	733.375	2	0.614446	72/37	Interleukin enhancer-binding factor 3
Q12906	VLQDM*GLPTGAEGR	461	474	730.365	2	0.754089	72/38	Interleukin enhancer-binding factor 3
Q12906	NPVM*ELNEK	527	535	545.266	2	0	68/37	Interleukin enhancer-binding factor 3	Q96SI9
Q12906	NPVM*ELNEK	527	535	548.276	2	0.182726	46/37	Interleukin enhancer-binding factor 3	Q96SI9
Q12906	FVM*EVEVDGQK	555	565	648.811	2	-0.0771839	42/36	Interleukin enhancer-binding factor 3	Q96SI9
Q12906	FVM*EVEVDGQK	555	565	651.821	2	0.153654	54/37	Interleukin enhancer-binding factor 3	Q96SI9
Q12906	FVM*EVEVDGQK	555	565	648.811	2	0.540287	52/36	Interleukin enhancer-binding factor 3	Q96SI9
Q12906	AYAALAALEK	578	587	513.8	2	-0.390021	65/36	Interleukin enhancer-binding factor 3
Q12906	AYAALAALEK	578	587	510.79	2	-0.294243	68/37	Interleukin enhancer-binding factor 3
Q12906	AYAALAALEK	578	587	510.79	2	-0.098081	81/37	Interleukin enhancer-binding factor 3
Q12906	AYAALAALEK	578	587	513.8	2	0.0975053	75/36	Interleukin enhancer-binding factor 3
Q12906	AYAALAALEK	578	587	513.8	2	0.585032	45/36	Interleukin enhancer-binding factor 3
Q12906	LFPDTPLALDANK	588	600	707.882	2	-0.424403	52/37	Interleukin enhancer-binding factor 3
Q12906	LFPDTPLALDANK	588	600	707.883	2	0.707338	55/37	Interleukin enhancer-binding factor 3
Q12906	FNYSGSGGR	807	815	475.724	2	-0.526629	39/36	Interleukin enhancer-binding factor 3
Q12906	FNYSGSGGR	807	815	472.715	2	-0.211996	48/32	Interleukin enhancer-binding factor 3
Q12906	FNYSGSGGR	807	815	472.715	2	0.105998	40/32	Interleukin enhancer-binding factor 3
P14923	LLNDEDPVVVTK	150	161	671.367	2	0	43/38	Junction plakoglobin
Q8NAB2	LFVIGGK	401	407	367.233	2	-2.32097	39/34	Kelch repeat and BTB domain-containing protein 3
Q8NAB2	LFVIGGK	401	407	367.234	2	0	43/34	Kelch repeat and BTB domain-containing protein 3
Q8NAB2	LFVIGGK	401	407	367.234	2	0	39/34	Kelch repeat and BTB domain-containing protein 3
Q8NAB2	LFVIGGK	401	407	367.234	2	0	45/34	Kelch repeat and BTB domain-containing protein 3
Q8NAB2	LFVIGGK	401	407	367.234	2	0.273055	41/34	Kelch repeat and BTB domain-containing protein 3
P13645	VTM*QNLNDR	148	156	553.767	2	0	53/36	Keratin, type I cytoskeletal 10	P02533, P08779, Q7Z3Y7, Q7Z3Y8, Q7Z3Y9, Q7Z3Z0
P13645	VTMQNLNDR	148	156	545.769	2	0.183566	48/37	Keratin, type I cytoskeletal 10	P02533, P08779, Q7Z3Y7, Q7Z3Y8, Q7Z3Y9, Q7Z3Z0
P13645	LASYLDK	157	163	405.224	2	-0.247392	61/37	Keratin, type I cytoskeletal 10	P02533, P08727, P08779, P19012, P35527, Q04695, Q99456
P13645	ALEESNYELEGK	166	177	691.328	2	0.21729	80/36	Keratin, type I cytoskeletal 10
P13645	LAADDFR	229	235	404.203	2	-1.48811	38/37	Keratin, type I cytoskeletal 10	O76013, O76014, O76015, P02533, P05783, P08727, P08779, P13646, P19012, Q04695, Q14525, Q14532, Q15323, Q2M2I5, Q7Z3Y7, Q92764
P13645	YENEVALR	238	245	497.253	2	-0.302269	59/38	Keratin, type I cytoskeletal 10
P13645	QSVEADINGLR	246	256	601.312	2	0.249873	62/38	Keratin, type I cytoskeletal 10	P13646, Q2M2I5
P13645	SQYEQLAEQNR	323	333	683.324	2	0.439679	70/36	Keratin, type I cytoskeletal 10
P13645	ELTTEIDNNIEQISSYK	346	362	666.329	3	0.601213	40/36	Keratin, type I cytoskeletal 10
P13645	ELTTEIDNNIEQISSYK	346	362	998.99	2	0.651314	72/36	Keratin, type I cytoskeletal 10
P13645	QSLEASLAETEGR	387	399	695.844	2	-0.0719593	88/37	Keratin, type I cytoskeletal 10
P13645	QSLEASLAETEGR	387	399	695.844	2	0.143919	125/37	Keratin, type I cytoskeletal 10
P13645	LENEIQTYR	442	450	583.296	2	0	61/38	Keratin, type I cytoskeletal 10
P13645	LENEIQTYR	442	450	583.296	2	0.0858681	61/38	Keratin, type I cytoskeletal 10
P13645	SLLEGEGSSGGGGR	451	464	631.802	2	0.15853	86/36	Keratin, type I cytoskeletal 10
P13646	EVSTNTAM*IQTSK	306	318	713.348	2	0.491338	48/37	Keratin, type I cytoskeletal 13
P02533	APSTYGGGLSVSSSR	42	56	713.352	2	0.631717	102/37	Keratin, type I cytoskeletal 14
P02533	VTM*QNLNDR	117	125	553.767	2	0.0904553	53/36	Keratin, type I cytoskeletal 14	P08779, P13645, Q7Z3Y7, Q7Z3Y8, Q7Z3Y9, Q7Z3Z0
P02533	ALEEANADLEVK	135	146	651.333	2	0.307538	93/38	Keratin, type I cytoskeletal 14	P08779, P13646, P19012
P08779	APSTYGGGLSVSSR	42	55	669.836	2	0.448545	87/37	Keratin, type I cytoskeletal 16
P08779	EVASNSELVQSSR	318	330	703.35	2	0.213571	38/37	Keratin, type I cytoskeletal 16
P08779	ASLENSLEETK	355	365	610.804	2	0.245984	51/37	Keratin, type I cytoskeletal 16	P02533
P08779	EVFTSSSSSSSR	442	453	630.789	2	-0.0793926	74/33	Keratin, type I cytoskeletal 16
P08779	EQSSSSFSQGQSS	461	473	673.279	2	0	57/27	Keratin, type I cytoskeletal 16
P35527	SGGGGGGGLGSGGSIR	14	29	616.803	2	0.162392	136/37	Keratin, type I cytoskeletal 9
P35527	SGGGGGGGLGSGGSIR	14	29	616.803	2	0.324783	89/37	Keratin, type I cytoskeletal 9
P35527	FSSSSGYGGGSSR	47	59	618.268	2	0.162006	62/31	Keratin, type I cytoskeletal 9
P35527	FSSSSGYGGGSSR	47	59	618.268	2	0.243009	66/31	Keratin, type I cytoskeletal 9
P35527	STM*QELNSR	155	163	541.251	2	-0.185102	62/36	Keratin, type I cytoskeletal 9
P35527	STM*QELNSR	155	163	541.251	2	-0.185102	47/36	Keratin, type I cytoskeletal 9
P35527	VQALEEANNDLENK	171	184	529.593	3	-0.0630613	63/36	Keratin, type I cytoskeletal 9
P35527	VQALEEANNDLENK	171	184	529.593	3	-0.0630613	48/36	Keratin, type I cytoskeletal 9
P35527	VQALEEANNDLENK	171	184	793.887	2	0.315307	96/36	Keratin, type I cytoskeletal 9
P35527	VQALEEANNDLENK	171	184	793.887	2	0.441429	122/36	Keratin, type I cytoskeletal 9
P35527	DQIVDLTVGNNK	213	224	658.346	2	0.304257	39/38	Keratin, type I cytoskeletal 9
P35527	TLLDIDNTR	225	233	530.785	2	-0.188758	40/39	Keratin, type I cytoskeletal 9
P35527	M*TLDDFR	234	240	457.208	2	-0.328803	35/33	Keratin, type I cytoskeletal 9
P35527	QGVDADINGLR	251	261	579.299	2	0.345846	82/38	Keratin, type I cytoskeletal 9
P35527	QVLDNLTM*EK	262	271	603.805	2	0.0829465	48/38	Keratin, type I cytoskeletal 9
P35527	Q*EYEQLIAK	328	336	552.782	2	0.27185	43/38	Keratin, type I cytoskeletal 9
P35527	GGSGGSYGGGGSGGGYGGGSGSR	491	513	896.368	2	0.390904	124/25	Keratin, type I cytoskeletal 9
P04264	SLNNQFASFIDK	186	197	692.349	2	0.216969	49/37	Keratin, type II cytoskeletal 1
P04264	FLEQQNQVLQTK	200	211	738.397	2	0.474648	66/38	Keratin, type II cytoskeletal 1	P35908, Q7Z794
P04264	FLEQQNQVLQTK	200	211	738.398	2	2.44105	71/38	Keratin, type II cytoskeletal 1	P35908, Q7Z794
P04264	NM*QDM*VEDYR	258	267	666.763	2	-0.0751026	47/24	Keratin, type II cytoskeletal 1
P04264	NM*QDM*VEDYR	258	267	666.763	2	0	37/24	Keratin, type II cytoskeletal 1
P04264	NM*QDM*VEDYR	258	267	666.763	2	0	28/24	Keratin, type II cytoskeletal 1
P04264	NM*QDM*VEDYR	258	267	666.764	2	0.30041	34/24	Keratin, type II cytoskeletal 1
P04264	NM*QDM*VEDYR	258	267	666.764	2	0.901231	40/24	Keratin, type II cytoskeletal 1
P04264	TNAENEFVTIK	278	288	633.322	2	0.237224	72/38	Keratin, type II cytoskeletal 1
P04264	DVDGAYM*TK	290	298	508.223	2	-1.2815	50/33	Keratin, type II cytoskeletal 1
P04264	DVDGAYM*TK	290	298	508.224	2	-0.0985773	39/33	Keratin, type II cytoskeletal 1
P04264	SLDLDSIIAEVK	344	355	651.861	2	0.153644	75/38	Keratin, type II cytoskeletal 1
P04264	SLDLDSIIAEVK	344	355	651.861	2	0.537755	81/38	Keratin, type II cytoskeletal 1
P04264	AQYEDIAQK	356	364	533.264	2	-0.187879	47/37	Keratin, type II cytoskeletal 1
P04264	AEAESLYQSK	367	376	563.275	2	0.0889257	76/37	Keratin, type II cytoskeletal 1
P04264	YEELQITAGR	377	386	590.304	2	0.509082	43/38	Keratin, type II cytoskeletal 1	P04259
P04264	IEISELNR	396	403	487.269	2	0.308476	43/39	Keratin, type II cytoskeletal 1	P35908
P04264	IEISELNR	396	403	487.27	2	0.925427	42/39	Keratin, type II cytoskeletal 1	P35908
P04264	QISNLQQSISDAEQR	418	432	572.955	3	0.116561	60/37	Keratin, type II cytoskeletal 1
P04264	QISNLQQSISDAEQR	418	432	858.93	2	0.466243	114/37	Keratin, type II cytoskeletal 1
P04264	Q*ISNLQQSISDAEQR	418	432	850.416	2	0.52978	103/36	Keratin, type II cytoskeletal 1
P04264	LNDLEDALQQAK	444	455	679.351	2	-0.221127	86/38	Keratin, type II cytoskeletal 1
P04264	LNDLEDALQQAK	444	455	679.351	2	-0.0737089	43/38	Keratin, type II cytoskeletal 1
P04264	LNDLEDALQQAK	444	455	679.352	2	0.147418	58/38	Keratin, type II cytoskeletal 1
P04264	LNDLEDALQQAK	444	455	679.352	2	0.515962	47/38	Keratin, type II cytoskeletal 1
P04264	DYQELM*NTK	464	472	579.261	2	0.172935	47/33	Keratin, type II cytoskeletal 1
P04264	DYQELM*NTK	464	472	579.263	2	3.63163	56/33	Keratin, type II cytoskeletal 1
P04264	GGGGGGYGSGGSSYGSGGGSYGSGGGGGGGR	519	549	1192.48	2	0.0419649	47/21	Keratin, type II cytoskeletal 1
P35908	VDPEIQNVK	167	175	521.282	2	-0.480515	41/38	Keratin, type II cytoskeletal 2 epidermal
P35908	TAAENDFVTLK	276	286	604.811	2	-0.165617	50/38	Keratin, type II cytoskeletal 2 epidermal
P35908	DVDNAYM*IK	288	296	542.753	2	0	39/34	Keratin, type II cytoskeletal 2 epidermal
P35908	VDLLNQEIEFLK	303	314	730.904	2	0.137006	38/37	Keratin, type II cytoskeletal 2 epidermal
P35908	NVQDAIADAEQR	419	430	665.323	2	-0.827919	78/36	Keratin, type II cytoskeletal 2 epidermal
P35908	LNDLEEALQQAK	442	453	686.36	2	0.14591	83/38	Keratin, type II cytoskeletal 2 epidermal
P35908	GGSSSGGGYGSGGGGSSSVK	604	623	794.846	2	0.314926	80/31	Keratin, type II cytoskeletal 2 epidermal
P19013	GAFSSVSM*SGGAGR	28	41	643.793	2	0	61/33	Keratin, type II cytoskeletal 4
P19013	SISM*SVAGSR	60	69	505.75	2	0.0990603	55/37	Keratin, type II cytoskeletal 4
P13647	SFSTASAITPSVSR	16	29	705.865	2	0.496554	58/37	Keratin, type II cytoskeletal 5
P13647	SFSTASAITPSVSR	16	29	705.865	2	0.7803	65/37	Keratin, type II cytoskeletal 5
P13647	TSFTSVSR	30	37	442.727	2	0.113194	50/36	Keratin, type II cytoskeletal 5
P13647	ISISTSGGSFR	74	84	556.291	2	0.450221	60/38	Keratin, type II cytoskeletal 5
P13647	QLDSIVGER	229	237	508.772	2	-0.393883	40/39	Keratin, type II cytoskeletal 5	P02538, P48668
P13647	VDALM*DEINFM*K	293	304	729.337	2	0.411902	38/34	Keratin, type II cytoskeletal 5
P13647	AQYEEIANR	344	352	547.267	2	0.183063	51/37	Keratin, type II cytoskeletal 5
P13647	LAELEEALQK	432	441	572.317	2	0.350073	68/38	Keratin, type II cytoskeletal 5
P13647	GLGVGFGSGGGSSSSVK	560	576	720.36	2	0.486549	38/37	Keratin, type II cytoskeletal 5
P02538	SGFSSVSVSR	31	40	506.757	2	-0.0988632	73/37	Keratin, type II cytoskeletal 6A
P02538	SGFSSVSVSR	31	40	506.757	2	0.0988632	65/37	Keratin, type II cytoskeletal 6A
P02538	AQYEEIAQR	339	347	554.275	2	-0.180744	47/37	Keratin, type II cytoskeletal 6A	P04259, P19013, P35908, P48668, Q01546
P02538	AQYEEIAQR	339	347	554.275	2	0.632605	49/38	Keratin, type II cytoskeletal 6A	P04259, P19013, P35908, P48668, Q01546
P02538	AIGGGLSSVGGGSSTIK	534	550	724.392	2	1.17503	112/37	Keratin, type II cytoskeletal 6A	P48668
P04259	SGFSSISVSR	31	40	513.764	2	0.292536	71/38	Keratin, type II cytoskeletal 6B	P48668
P04259	YEELQITAGR	360	369	590.304	2	0	63/38	Keratin, type II cytoskeletal 6B	P04264
P04259	YEELQITAGR	360	369	590.304	2	0.254541	75/38	Keratin, type II cytoskeletal 6B	P04264
P04259	ATGGGLSSVGGGSSTIK	534	550	718.373	2	0.139399	69/38	Keratin, type II cytoskeletal 6B
O95678	NLDLDSIIAEVK	313	324	665.367	2	0.451563	67/38	Keratin, type II cytoskeletal 75	P02538, P04259, P13647, P35908, P48668, Q5XKE5
O95678	YEELQVTAGR	346	355	583.296	2	0.257604	47/38	Keratin, type II cytoskeletal 75	P02538, P48668
P05787	SLDM*DSIIAEVK	253	264	668.837	2	0.0748694	67/38	Keratin, type II cytoskeletal 8
Q07666	SGSM*DPSGAHPSVR	18	31	467.546	3	-0.214345	40/32	KH domain-containing, RNA-binding, signal transduction-associated protein 1
Q07666	SGSM*DPSGAHPSVR	18	31	703.825	2	0.213427	45/34	KH domain-containing, RNA-binding, signal transduction-associated protein 1
Q07666	SGSM*DPSGAHPSVR	18	31	700.815	2	0.428689	34/32	KH domain-containing, RNA-binding, signal transduction-associated protein 1
Q07666	ILGPQGNTIK	176	185	520.808	2	-0.288572	50/36	KH domain-containing, RNA-binding, signal transduction-associated protein 1
O75525	LVNQEIEK	26	33	489.782	2	0.102297	51/37	KH domain-containing, RNA-binding, signal transduction-associated protein 3
O75525	LVNQEIEK	26	33	486.772	2	0.205861	41/38	KH domain-containing, RNA-binding, signal transduction-associated protein 3
Q13753	EATQAEIEADR	833	843	616.792	2	0.487184	49/35	Laminin subunit gamma-2
Q6PKG0	VVEIVDEK	466	473	468.771	2	-0.427566	42/37	La-related protein 1
P00338	VTLTSEEEAR	306	315	567.785	2	-0.352872	39/38	L-lactate dehydrogenase A chain
Q15046	Ace-AAVQAAEVK	2	10	464.758	2	-0.970348	64/38	Lysyl-tRNA synthetase
P40121	Ace-M*YTAIPQSGSPFPGSVQDPGLHVWR	1	25	929.119	3	0.538729	104/35	Macrophage-capping protein
P40121	EVQGNESDLFM*SYFPR	97	112	970.942	2	-1.64959	49/33	Macrophage-capping protein
P40121	EVQGNESDLFM*SYFPR	97	112	967.933	2	-0.0517103	55/32	Macrophage-capping protein
P40121	EVQGNESDLFMSYFPR	97	112	640.293	3	0	48/33	Macrophage-capping protein
P40121	EVQGNESDLFM*SYFPR	97	112	967.933	2	0.103421	81/32	Macrophage-capping protein
P40121	EVQGNESDLFMSYFPR	97	112	962.946	2	0.103957	59/34	Macrophage-capping protein
P40121	EVQGNESDLFM*SYFPR	97	112	967.933	2	0.155131	46/32	Macrophage-capping protein
P40121	EVQGNESDLFM*SYFPR	97	112	967.933	2	0.258551	69/32	Macrophage-capping protein
P40121	EVQGNESDLFM*SYFPR	97	112	967.933	2	0.258551	68/32	Macrophage-capping protein
P40121	EVQGNESDLFM*SYFPR	97	112	970.943	2	0.309299	59/33	Macrophage-capping protein
P40121	EVQGNESDLFM*SYFPR	97	112	970.943	2	0.309299	38/33	Macrophage-capping protein
P40121	EVQGNESDLFM*SYFPR	97	112	967.933	2	0.310262	40/32	Macrophage-capping protein
P40121	EVQGNESDLFM*SYFPR	97	112	967.933	2	0.310262	39/32	Macrophage-capping protein
P40121	EVQGNESDLFMSYFPR	97	112	962.946	2	0.31187	48/34	Macrophage-capping protein
P40121	EVQGNESDLFMSYFPR	97	112	959.936	2	0.312849	85/33	Macrophage-capping protein
P40121	EVQGNESDLFMSYFPR	97	112	959.936	2	0.312849	45/33	Macrophage-capping protein
P40121	EVQGNESDLFM*SYFPR	97	112	970.943	2	0.360849	51/33	Macrophage-capping protein
P40121	EVQGNESDLFMSYFPR	97	112	959.936	2	0.364991	40/33	Macrophage-capping protein
P40121	EVQGNESDLFMSYFPR	97	112	962.946	2	0.415827	50/34	Macrophage-capping protein
P40121	EVQGNESDLFMSYFPR	97	112	962.946	2	0.415827	56/34	Macrophage-capping protein
P40121	EVQGNESDLFMSYFPR	97	112	959.936	2	0.417132	78/33	Macrophage-capping protein
P40121	EVQGNESDLFMSYFPR	97	112	959.936	2	0.417132	82/33	Macrophage-capping protein
P40121	EVQGNESDLFMSYFPR	97	112	959.936	2	0.417132	59/33	Macrophage-capping protein
P40121	EVQGNESDLFM*SYFPR	97	112	967.933	2	0.465392	43/32	Macrophage-capping protein
P40121	EVQGNESDLFM*SYFPR	97	112	967.933	2	0.465392	56/32	Macrophage-capping protein
P40121	EVQGNESDLFM*SYFPR	97	112	967.933	2	0.465392	35/32	Macrophage-capping protein
P40121	EVQGNESDLFM*SYFPR	97	112	970.944	2	0.515498	38/33	Macrophage-capping protein
P40121	EVQGNESDLFM*SYFPR	97	112	645.625	3	0.517103	38/32	Macrophage-capping protein
P40121	EVQGNESDLFM*SYFPR	97	112	967.934	2	0.517103	41/32	Macrophage-capping protein
P40121	EVQGNESDLFMSYFPR	97	112	962.946	2	0.519784	72/34	Macrophage-capping protein
P40121	EVQGNESDLFMSYFPR	97	112	962.946	2	0.519784	54/34	Macrophage-capping protein
P40121	EVQGNESDLFM*SYFPR	97	112	967.934	2	0.568813	40/32	Macrophage-capping protein
P40121	EVQGNESDLFMSYFPR	97	112	959.936	2	0.573557	47/33	Macrophage-capping protein
P40121	EVQGNESDLFMSYFPR	97	112	959.936	2	0.573557	38/33	Macrophage-capping protein
P40121	EVQGNESDLFMSYFPR	97	112	962.946	2	0.623741	73/34	Macrophage-capping protein
P40121	EVQGNESDLFMSYFPR	97	112	959.936	2	0.625698	78/33	Macrophage-capping protein
P40121	EVQGNESDLFM*SYFPR	97	112	970.944	2	0.670147	65/33	Macrophage-capping protein
P40121	EVQGNESDLFM*SYFPR	97	112	967.934	2	0.672234	42/32	Macrophage-capping protein
P40121	EVQGNESDLFM*SYFPR	97	112	967.934	2	0.723944	62/32	Macrophage-capping protein
P40121	EVQGNESDLFMSYFPR	97	112	962.946	2	0.727697	76/34	Macrophage-capping protein
P40121	EVQGNESDLFM*SYFPR	97	112	970.944	2	0.824797	44/33	Macrophage-capping protein
P40121	EVQGNESDLFMSYFPR	97	112	959.936	2	0.834265	63/33	Macrophage-capping protein
P40121	EVQGNESDLFMSYFPR	97	112	959.937	2	0.886406	70/33	Macrophage-capping protein
P40121	EVQGNESDLFMSYFPR	97	112	959.937	2	0.990689	80/33	Macrophage-capping protein
P40121	EVQGNESDLFM*SYFPR	97	112	970.944	2	1.031	41/33	Macrophage-capping protein
P40121	EVQGNESDLFMSYFPR	97	112	962.947	2	1.09155	60/34	Macrophage-capping protein
P40121	EVQGNESDLFM*SYFPR	97	112	970.944	2	1.1341	46/33	Macrophage-capping protein
P40121	EVQGNESDLFM*SYFPR	97	112	970.944	2	1.1341	37/33	Macrophage-capping protein
P40121	EVQGNESDLFM*SYFPR	97	112	970.944	2	1.18565	36/33	Macrophage-capping protein
P40121	EVQGNESDLFM*SYFPR	97	112	645.625	3	1.24105	68/32	Macrophage-capping protein
P40121	EVQGNESDLFMSYFPR	97	112	959.937	2	1.45996	39/33	Macrophage-capping protein
P40121	EVQGNESDLFM*SYFPR	97	112	967.934	2	1.4996	40/32	Macrophage-capping protein
P40121	EVQGNESDLFM*SYFPR	97	112	967.935	2	1.96499	73/33	Macrophage-capping protein
P40121	EVQGNESDLFM*SYFPR	97	112	968.425	2	509.191	36/31	Macrophage-capping protein
P40121	YQEGGVESAFHK	116	127	676.314	2	-5.10876	42/35	Macrophage-capping protein
P40121	YQEGGVESAFHK	116	127	679.325	2	-3.75929	44/35	Macrophage-capping protein
P40121	YQEGGVESAFHK	116	127	451.214	3	-0.7404	50/35	Macrophage-capping protein
P40121	YQEGGVESAFHK	116	127	451.214	3	-0.66636	49/35	Macrophage-capping protein
P40121	YQEGGVESAFHK	116	127	451.214	3	-0.66636	55/35	Macrophage-capping protein
P40121	YQEGGVESAFHK	116	127	451.214	3	-0.66636	58/35	Macrophage-capping protein
P40121	YQEGGVESAFHK	116	127	451.214	3	-0.59232	43/35	Macrophage-capping protein
P40121	YQEGGVESAFHK	116	127	451.214	3	-0.51828	53/35	Macrophage-capping protein
P40121	YQEGGVESAFHK	116	127	451.214	3	-0.51828	66/35	Macrophage-capping protein
P40121	YQEGGVESAFHK	116	127	451.214	3	-0.44424	45/35	Macrophage-capping protein
P40121	YQEGGVESAFHK	116	127	451.214	3	-0.44424	37/35	Macrophage-capping protein
P40121	YQEGGVESAFHK	116	127	451.214	3	-0.44424	42/35	Macrophage-capping protein
P40121	YQEGGVESAFHK	116	127	451.214	3	-0.44424	37/35	Macrophage-capping protein
P40121	YQEGGVESAFHK	116	127	679.327	2	-0.442269	65/36	Macrophage-capping protein
P40121	YQEGGVESAFHK	116	127	451.214	3	-0.3702	42/35	Macrophage-capping protein
P40121	YQEGGVESAFHK	116	127	676.317	2	-0.29616	96/35	Macrophage-capping protein
P40121	YQEGGVESAFHK	116	127	451.214	3	-0.29616	45/35	Macrophage-capping protein
P40121	YQEGGVESAFHK	116	127	451.214	3	-0.29616	39/35	Macrophage-capping protein
P40121	YQEGGVESAFHK	116	127	676.317	2	-0.22212	63/35	Macrophage-capping protein
P40121	YQEGGVESAFHK	116	127	451.214	3	-0.22212	40/35	Macrophage-capping protein
P40121	YQEGGVESAFHK	116	127	679.327	2	-0.221134	51/36	Macrophage-capping protein
P40121	YQEGGVESAFHK	116	127	451.214	3	-0.14808	39/35	Macrophage-capping protein
P40121	YQEGGVESAFHK	116	127	679.327	2	-0.147423	58/36	Macrophage-capping protein
P40121	YQEGGVESAFHK	116	127	679.327	2	-0.147423	62/36	Macrophage-capping protein
P40121	YQEGGVESAFHK	116	127	676.317	2	-0.07404	48/35	Macrophage-capping protein
P40121	YQEGGVESAFHK	116	127	679.327	2	-0.0737115	77/36	Macrophage-capping protein
P40121	YQEGGVESAFHK	116	127	679.327	2	-0.0737115	41/36	Macrophage-capping protein
P40121	YQEGGVESAFHK	116	127	679.327	2	-0.0737115	41/36	Macrophage-capping protein
P40121	YQEGGVESAFHK	116	127	676.317	2	0	61/35	Macrophage-capping protein
P40121	YQEGGVESAFHK	116	127	676.317	2	0	73/35	Macrophage-capping protein
P40121	YQEGGVESAFHK	116	127	679.328	2	0	62/36	Macrophage-capping protein
P40121	YQEGGVESAFHK	116	127	676.317	2	0	45/35	Macrophage-capping protein
P40121	YQEGGVESAFHK	116	127	679.328	2	0	63/36	Macrophage-capping protein
P40121	YQEGGVESAFHK	116	127	676.317	2	0	59/35	Macrophage-capping protein
P40121	YQEGGVESAFHK	116	127	679.328	2	0.0737115	55/36	Macrophage-capping protein
P40121	YQEGGVESAFHK	116	127	676.317	2	0.07404	61/35	Macrophage-capping protein
P40121	YQEGGVESAFHK	116	127	676.317	2	0.07404	66/35	Macrophage-capping protein
P40121	YQEGGVESAFHK	116	127	676.317	2	0.07404	40/35	Macrophage-capping protein
P40121	YQEGGVESAFHK	116	127	676.317	2	0.07404	44/35	Macrophage-capping protein
P40121	YQEGGVESAFHK	116	127	676.317	2	0.07404	52/35	Macrophage-capping protein
P40121	YQEGGVESAFHK	116	127	679.328	2	0.147423	58/36	Macrophage-capping protein
P40121	YQEGGVESAFHK	116	127	679.328	2	0.147423	40/36	Macrophage-capping protein
P40121	YQEGGVESAFHK	116	127	679.328	2	0.147423	58/36	Macrophage-capping protein
P40121	YQEGGVESAFHK	116	127	679.328	2	0.147423	46/36	Macrophage-capping protein
P40121	YQEGGVESAFHK	116	127	676.318	2	0.14808	46/35	Macrophage-capping protein
P40121	YQEGGVESAFHK	116	127	676.318	2	0.14808	53/35	Macrophage-capping protein
P40121	YQEGGVESAFHK	116	127	676.318	2	0.14808	55/35	Macrophage-capping protein
P40121	YQEGGVESAFHK	116	127	676.318	2	0.22212	61/35	Macrophage-capping protein
P40121	YQEGGVESAFHK	116	127	676.318	2	0.22212	55/35	Macrophage-capping protein
P40121	YQEGGVESAFHK	116	127	676.318	2	0.22212	63/35	Macrophage-capping protein
P40121	YQEGGVESAFHK	116	127	676.318	2	0.29616	70/35	Macrophage-capping protein
P40121	YQEGGVESAFHK	116	127	676.318	2	0.29616	37/35	Macrophage-capping protein
P40121	YQEGGVESAFHK	116	127	679.328	2	0.442269	60/36	Macrophage-capping protein
P40121	YQEGGVESAFHK	116	127	676.318	2	0.66636	61/35	Macrophage-capping protein
P40121	YQEGGVESAFHK	116	127	676.318	2	1.4808	87/36	Macrophage-capping protein
P40121	YQEGGVESAFHK	116	127	679.329	2	1.76908	37/36	Macrophage-capping protein
P40121	TSTGAPAAIK	128	137	461.768	2	-1.08516	38/37	Macrophage-capping protein
P40121	TSTGAPAAIK	128	137	461.768	2	-0.54258	54/37	Macrophage-capping protein
P40121	TSTGAPAAIK	128	137	458.758	2	-0.436919	61/39	Macrophage-capping protein
P40121	TSTGAPAAIK	128	137	461.768	2	-0.434064	40/37	Macrophage-capping protein
P40121	TSTGAPAAIKK	128	138	528.826	2	-0.284188	38/35	Macrophage-capping protein
P40121	TSTGAPAAIKK	128	138	528.826	2	-0.189459	47/35	Macrophage-capping protein
P40121	SNILER	182	187	369.216	2	-0.135793	58/36	Macrophage-capping protein
P40121	SNILER	182	187	369.216	2	0	53/36	Macrophage-capping protein
P40121	SNILER	182	187	366.206	2	0	58/39	Macrophage-capping protein
P40121	SNILER	182	187	366.206	2	0.410735	57/39	Macrophage-capping protein
P40121	SNILER	182	187	369.216	2	0.54317	58/37	Macrophage-capping protein
P40121	SNILER	182	187	366.206	2	0.547647	52/39	Macrophage-capping protein
P40121	SNILER	182	187	366.206	2	0.547647	58/39	Macrophage-capping protein
P40121	SNILER	182	187	366.206	2	0.547647	42/39	Macrophage-capping protein
P40121	SNILER	182	187	366.206	2	0.547647	51/39	Macrophage-capping protein
P40121	SNILER	182	187	366.206	2	0.684559	44/39	Macrophage-capping protein
P40121	SNILER	182	187	366.206	2	1.23221	47/40	Macrophage-capping protein
P40121	SNILER	182	187	366.206	2	1.36912	52/40	Macrophage-capping protein
P40121	DLALAIR	192	198	389.249	2	-1.28785	50/34	Macrophage-capping protein
P40121	DLALAIR	192	198	389.25	2	-0.772713	54/34	Macrophage-capping protein
P40121	DLALAIR	192	198	389.25	2	-0.386356	44/33	Macrophage-capping protein
P40121	DLALAIR	192	198	386.24	2	-0.259583	41/37	Macrophage-capping protein
P40121	DLALAIR	192	198	386.24	2	-0.259583	39/37	Macrophage-capping protein
P40121	DLALAIR	192	198	389.25	2	-0.257571	53/33	Macrophage-capping protein
P40121	DLALAIR	192	198	389.25	2	-0.257571	52/33	Macrophage-capping protein
P40121	DLALAIR	192	198	386.24	2	-0.129792	40/37	Macrophage-capping protein
P40121	DLALAIR	192	198	386.24	2	-0.129792	46/37	Macrophage-capping protein
P40121	DLALAIR	192	198	389.25	2	-0.128785	48/33	Macrophage-capping protein
P40121	DLALAIR	192	198	386.24	2	0	53/37	Macrophage-capping protein
P40121	DLALAIR	192	198	386.24	2	0	49/37	Macrophage-capping protein
P40121	DLALAIR	192	198	386.24	2	0	50/37	Macrophage-capping protein
P40121	DLALAIR	192	198	386.24	2	0	44/37	Macrophage-capping protein
P40121	DLALAIR	192	198	386.24	2	0	49/37	Macrophage-capping protein
P40121	DLALAIR	192	198	389.25	2	0.128785	54/33	Macrophage-capping protein
P40121	DLALAIR	192	198	386.24	2	0.129792	54/37	Macrophage-capping protein
P40121	DLALAIR	192	198	386.24	2	0.129792	54/37	Macrophage-capping protein
P40121	DLALAIR	192	198	386.24	2	0.129792	52/37	Macrophage-capping protein
P40121	DLALAIR	192	198	386.24	2	0.129792	54/37	Macrophage-capping protein
P40121	DLALAIR	192	198	386.24	2	0.129792	41/37	Macrophage-capping protein
P40121	DLALAIR	192	198	386.24	2	0.259583	54/37	Macrophage-capping protein
P40121	DLALAIR	192	198	386.24	2	0.259583	49/37	Macrophage-capping protein
P40121	DLALAIR	192	198	386.24	2	0.259583	52/37	Macrophage-capping protein
P40121	DLALAIR	192	198	386.24	2	0.259583	43/37	Macrophage-capping protein
P40121	DLALAIR	192	198	386.24	2	0.259583	39/37	Macrophage-capping protein
P40121	DLALAIR	192	198	386.24	2	0.259583	52/37	Macrophage-capping protein
P40121	DLALAIR	192	198	386.24	2	0.519167	54/37	Macrophage-capping protein
P40121	DLALAIR	192	198	386.24	2	0.648959	42/38	Macrophage-capping protein
P40121	AQVEIVTDGEEPAEM*IQVLGPK	206	227	1188.11	2	0.294836	103/36	Macrophage-capping protein
P40121	AQVEIVTDGEEPAEM*IQVLGPK	206	227	1185.1	2	0.760076	53/36	Macrophage-capping protein
P40121	AQVEIVTDGEEPAEM*IQVLGPK	206	227	790.737	3	425.347	44/36	Macrophage-capping protein
P40121	PALKEGNPEEDLTADK	228	243	576.288	3	0	44/37	Macrophage-capping protein
P40121	EGNPEEDLTADK	232	243	662.303	2	-1.36096	45/34	Macrophage-capping protein
P40121	EGNPEEDLTADK	232	243	659.294	2	-0.15191	41/32	Macrophage-capping protein
P40121	EGNPEEDLTADK	232	243	662.304	2	-0.151218	47/34	Macrophage-capping protein
P40121	EGNPEEDLTADK	232	243	662.304	2	0.075609	40/34	Macrophage-capping protein
P40121	EGNPEEDLTADK	232	243	662.304	2	0.151218	48/34	Macrophage-capping protein
P40121	EGNPEEDLTADK	232	243	659.294	2	0.15191	49/32	Macrophage-capping protein
P40121	EGNPEEDLTADK	232	243	659.294	2	0.15191	59/32	Macrophage-capping protein
P40121	EGNPEEDLTADK	232	243	659.294	2	0.15191	66/32	Macrophage-capping protein
P40121	EGNPEEDLTADKANAQAAALYK	232	253	773.708	3	0.172555	49/35	Macrophage-capping protein
P40121	EGNPEEDLTADK	232	243	659.294	2	0.227864	58/32	Macrophage-capping protein
P40121	EGNPEEDLTADK	232	243	659.294	2	0.227864	35/32	Macrophage-capping protein
P40121	EGNPEEDLTADK	232	243	662.304	2	0.302436	69/34	Macrophage-capping protein
P40121	EGNPEEDLTADK	232	243	662.304	2	0.302436	40/34	Macrophage-capping protein
P40121	EGNPEEDLTADK	232	243	662.304	2	0.302436	38/34	Macrophage-capping protein
P40121	EGNPEEDLTADK	232	243	662.304	2	0.302436	36/34	Macrophage-capping protein
P40121	EGNPEEDLTADK	232	243	659.294	2	0.303819	55/32	Macrophage-capping protein
P40121	EGNPEEDLTADK	232	243	662.304	2	0.378045	36/34	Macrophage-capping protein
P40121	EGNPEEDLTADK	232	243	659.294	2	0.379774	75/32	Macrophage-capping protein
P40121	EGNPEEDLTADK	232	243	659.294	2	0.379774	66/32	Macrophage-capping protein
P40121	EGNPEEDLTADK	232	243	659.294	2	0.379774	49/32	Macrophage-capping protein
P40121	EGNPEEDLTADK	232	243	662.304	2	0.453654	38/34	Macrophage-capping protein
P40121	EGNPEEDLTADK	232	243	662.304	2	0.529263	48/34	Macrophage-capping protein
P40121	ANAQAAALYK	244	253	513.787	2	-0.487538	50/37	Macrophage-capping protein
P40121	ANAQAAALYK	244	253	513.787	2	-0.390031	55/37	Macrophage-capping protein
P40121	ANAQAAALYK	244	253	510.777	2	-0.29425	61/38	Macrophage-capping protein
P40121	ANAQAAALYK	244	253	513.787	2	-0.195015	54/37	Macrophage-capping protein
P40121	ANAQAAALYK	244	253	513.787	2	-0.195015	60/37	Macrophage-capping protein
P40121	ANAQAAALYK	244	253	510.777	2	-0.0980835	57/38	Macrophage-capping protein
P40121	ANAQAAALYK	244	253	510.777	2	-0.0980835	47/38	Macrophage-capping protein
P40121	ANAQAAALYK	244	253	513.787	2	-0.0975077	55/37	Macrophage-capping protein
P40121	ANAQAAALYK	244	253	513.787	2	-0.0975077	49/37	Macrophage-capping protein
P40121	ANAQAAALYK	244	253	513.787	2	-0.0975077	62/37	Macrophage-capping protein
P40121	ANAQAAALYK	244	253	513.787	2	-0.0975077	84/37	Macrophage-capping protein
P40121	ANAQAAALYK	244	253	513.787	2	0	57/37	Macrophage-capping protein
P40121	ANAQAAALYK	244	253	510.777	2	0	61/38	Macrophage-capping protein
P40121	ANAQAAALYK	244	253	513.787	2	0	66/37	Macrophage-capping protein
P40121	ANAQAAALYK	244	253	513.787	2	0	49/37	Macrophage-capping protein
P40121	ANAQAAALYK	244	253	510.777	2	0	51/38	Macrophage-capping protein
P40121	ANAQAAALYK	244	253	510.777	2	0	65/38	Macrophage-capping protein
P40121	ANAQAAALYK	244	253	510.777	2	0	43/38	Macrophage-capping protein
P40121	ANAQAAALYK	244	253	513.787	2	0.0975077	42/37	Macrophage-capping protein
P40121	ANAQAAALYK	244	253	513.787	2	0.0975077	60/37	Macrophage-capping protein
P40121	ANAQAAALYK	244	253	510.777	2	0.0980835	60/38	Macrophage-capping protein
P40121	ANAQAAALYK	244	253	510.777	2	0.0980835	57/38	Macrophage-capping protein
P40121	ANAQAAALYK	244	253	510.777	2	0.0980835	71/38	Macrophage-capping protein
P40121	ANAQAAALYK	244	253	510.777	2	0.0980835	51/38	Macrophage-capping protein
P40121	ANAQAAALYK	244	253	510.777	2	0.0980835	60/38	Macrophage-capping protein
P40121	ANAQAAALYK	244	253	513.787	2	0.195015	46/37	Macrophage-capping protein
P40121	ANAQAAALYK	244	253	510.777	2	0.196167	42/38	Macrophage-capping protein
P40121	ANAQAAALYK	244	253	510.777	2	0.196167	65/38	Macrophage-capping protein
P40121	ANAQAAALYK	244	253	510.777	2	0.490417	56/38	Macrophage-capping protein
P40121	ANAQAAALYK	244	253	510.777	2	0.490417	63/38	Macrophage-capping protein
P40121	VSDATGQMNLTK	254	265	632.813	2	-0.633105	72/38	Macrophage-capping protein
P40121	VSDATGQM*NLTK	254	265	640.811	2	-0.547043	69/37	Macrophage-capping protein
P40121	VSDATGQM*NLTK	254	265	643.821	2	-0.155566	57/37	Macrophage-capping protein
P40121	VSDATGQM*NLTK	254	265	640.811	2	-0.0781489	86/37	Macrophage-capping protein
P40121	VSDATGQM*NLTK	254	265	640.811	2	-0.0781489	51/37	Macrophage-capping protein
P40121	VSDATGQM*NLTK	254	265	640.811	2	-0.0781489	76/37	Macrophage-capping protein
P40121	VSDATGQM*NLTK	254	265	640.811	2	-0.0781489	53/37	Macrophage-capping protein
P40121	VSDATGQM*NLTK	254	265	643.821	2	-0.077783	47/37	Macrophage-capping protein
P40121	VSDATGQM*NLTK	254	265	643.821	2	-0.077783	82/37	Macrophage-capping protein
P40121	VSDATGQM*NLTK	254	265	640.811	2	0	79/37	Macrophage-capping protein
P40121	VSDATGQM*NLTK	254	265	640.811	2	0	53/37	Macrophage-capping protein
P40121	VSDATGQM*NLTK	254	265	643.821	2	0	70/37	Macrophage-capping protein
P40121	VSDATGQM*NLTK	254	265	640.811	2	0	43/37	Macrophage-capping protein
P40121	VSDATGQM*NLTK	254	265	643.821	2	0	64/37	Macrophage-capping protein
P40121	VSDATGQM*NLTK	254	265	643.821	2	0.077783	43/37	Macrophage-capping protein
P40121	VSDATGQM*NLTK	254	265	643.821	2	0.077783	53/37	Macrophage-capping protein
P40121	VSDATGQM*NLTK	254	265	643.821	2	0.077783	69/37	Macrophage-capping protein
P40121	VSDATGQM*NLTK	254	265	640.811	2	0.0781489	37/37	Macrophage-capping protein
P40121	VSDATGQM*NLTK	254	265	640.811	2	0.0781489	48/37	Macrophage-capping protein
P40121	VSDATGQM*NLTK	254	265	640.811	2	0.156298	56/37	Macrophage-capping protein
P40121	VSDATGQM*NLTK	254	265	640.811	2	0.156298	69/37	Macrophage-capping protein
P40121	VSDATGQMNLTK	254	265	632.814	2	0.158276	109/37	Macrophage-capping protein
P40121	VSDATGQM*NLTK	254	265	643.821	2	0.233349	58/37	Macrophage-capping protein
P40121	VSDATGQM*NLTK	254	265	640.811	2	0.234447	69/37	Macrophage-capping protein
P40121	VSDATGQM*NLTK	254	265	640.811	2	0.234447	85/37	Macrophage-capping protein
P40121	VSDATGQM*NLTK	254	265	640.811	2	0.234447	59/37	Macrophage-capping protein
P40121	VSDATGQM*NLTK	254	265	643.822	2	0.311132	72/37	Macrophage-capping protein
P40121	VSDATGQM*NLTK	254	265	640.811	2	0.312596	74/37	Macrophage-capping protein
P40121	VSDATGQM*NLTK	254	265	640.811	2	0.312596	71/37	Macrophage-capping protein
P40121	VSDATGQM*NLTK	254	265	640.811	2	0.312596	69/37	Macrophage-capping protein
P40121	VSDATGQMNLTK	254	265	635.824	2	0.393815	90/37	Macrophage-capping protein
P40121	VSDATGQMNLTK	254	265	635.824	2	0.393815	45/37	Macrophage-capping protein
P40121	VSDATGQMNLTK	254	265	632.814	2	0.395691	105/37	Macrophage-capping protein
P40121	QAALQVAEGFISR	307	319	695.377	2	-0.648069	41/38	Macrophage-capping protein
P40121	QAALQVAEGFISR	307	319	698.388	2	-0.501878	39/36	Macrophage-capping protein
P40121	QAALQVAEGFISR	307	319	698.388	2	-0.501878	63/36	Macrophage-capping protein
P40121	QAALQVAEGFISR	307	319	465.928	3	-0.430181	47/36	Macrophage-capping protein
P40121	QAALQVAEGFISR	307	319	463.921	3	-0.288031	75/38	Macrophage-capping protein
P40121	QAALQVAEGFISR	307	319	698.388	2	-0.286787	54/36	Macrophage-capping protein
P40121	Q*AALQVAEGFISR	307	319	689.875	2	-0.217749	47/38	Macrophage-capping protein
P40121	QAALQVAEGFISR	307	319	698.388	2	-0.215091	41/36	Macrophage-capping protein
P40121	Q*AALQVAEGFISR	307	319	686.865	2	-0.0729015	51/38	Macrophage-capping protein
P40121	QAALQVAEGFISR	307	319	463.921	3	-0.0720077	39/38	Macrophage-capping protein
P40121	QAALQVAEGFISR	307	319	463.921	3	-0.0720077	64/38	Macrophage-capping protein
P40121	QAALQVAEGFISR	307	319	463.921	3	-0.0720077	54/38	Macrophage-capping protein
P40121	QAALQVAEGFISR	307	319	695.378	2	0	93/38	Macrophage-capping protein
P40121	QAALQVAEGFISR	307	319	695.378	2	0	53/38	Macrophage-capping protein
P40121	Q*AALQVAEGFISR	307	319	686.865	2	0	92/38	Macrophage-capping protein
P40121	QAALQVAEGFISR	307	319	698.388	2	0.0716969	42/36	Macrophage-capping protein
P40121	QAALQVAEGFISR	307	319	695.378	2	0.0720077	107/38	Macrophage-capping protein
P40121	QAALQVAEGFISR	307	319	695.378	2	0.0720077	41/38	Macrophage-capping protein
P40121	Q*AALQVAEGFISR	307	319	689.875	2	0.0725829	56/38	Macrophage-capping protein
P40121	Q*AALQVAEGFISR	307	319	686.865	2	0.0729015	42/38	Macrophage-capping protein
P40121	QAALQVAEGFISR	307	319	698.388	2	0.143394	65/36	Macrophage-capping protein
P40121	QAALQVAEGFISR	307	319	695.378	2	0.216023	70/38	Macrophage-capping protein
P40121	QAALQVAEGFISR	307	319	695.378	2	0.216023	58/38	Macrophage-capping protein
P40121	QAALQVAEGFISR	307	319	463.921	3	0.216023	59/38	Macrophage-capping protein
P40121	Q*AALQVAEGFISR	307	319	689.875	2	0.217749	83/38	Macrophage-capping protein
P40121	Q*AALQVAEGFISR	307	319	689.875	2	0.217749	96/38	Macrophage-capping protein
P40121	Q*AALQVAEGFISR	307	319	689.875	2	0.217749	86/38	Macrophage-capping protein
P40121	Q*AALQVAEGFISR	307	319	689.875	2	0.217749	59/38	Macrophage-capping protein
P40121	Q*AALQVAEGFISR	307	319	686.865	2	0.218704	87/38	Macrophage-capping protein
P40121	QAALQVAEGFISR	307	319	698.388	2	0.286787	84/36	Macrophage-capping protein
P40121	QAALQVAEGFISR	307	319	698.388	2	0.286787	53/36	Macrophage-capping protein
P40121	QAALQVAEGFISR	307	319	695.378	2	0.288031	78/38	Macrophage-capping protein
P40121	QAALQVAEGFISR	307	319	695.378	2	0.288031	96/38	Macrophage-capping protein
P40121	Q*AALQVAEGFISR	307	319	686.865	2	0.291606	66/38	Macrophage-capping protein
P40121	QAALQVAEGFISR	307	319	698.388	2	0.358484	40/36	Macrophage-capping protein
P40121	QAALQVAEGFISR	307	319	698.388	2	0.358484	78/36	Macrophage-capping protein
P40121	QAALQVAEGFISR	307	319	698.388	2	0.358484	64/36	Macrophage-capping protein
P40121	QAALQVAEGFISR	307	319	695.378	2	0.360038	90/38	Macrophage-capping protein
P40121	Q*AALQVAEGFISR	307	319	689.875	2	0.362915	83/38	Macrophage-capping protein
P40121	Q*AALQVAEGFISR	307	319	686.865	2	0.364507	62/38	Macrophage-capping protein
P40121	Q*AALQVAEGFISR	307	319	686.865	2	0.364507	61/38	Macrophage-capping protein
P40121	QAALQVAEGFISR	307	319	698.388	2	0.430181	107/36	Macrophage-capping protein
P40121	QAALQVAEGFISR	307	319	695.378	2	0.432046	99/38	Macrophage-capping protein
P40121	Q*AALQVAEGFISR	307	319	689.875	2	0.435497	87/38	Macrophage-capping protein
P40121	Q*AALQVAEGFISR	307	319	686.865	2	0.437409	96/38	Macrophage-capping protein
P40121	Q*AALQVAEGFISR	307	319	686.865	2	0.437409	91/38	Macrophage-capping protein
P40121	Q*AALQVAEGFISR	307	319	686.865	2	0.437409	87/38	Macrophage-capping protein
P40121	QAALQVAEGFISR	307	319	698.388	2	0.501878	77/36	Macrophage-capping protein
P40121	Q*AALQVAEGFISR	307	319	689.875	2	0.50808	67/38	Macrophage-capping protein
P40121	Q*AALQVAEGFISR	307	319	686.865	2	0.51031	87/38	Macrophage-capping protein
P40121	Q*AALQVAEGFISR	307	319	686.865	2	0.51031	77/38	Macrophage-capping protein
P40121	QAALQVAEGFISR	307	319	695.378	2	0.576061	67/38	Macrophage-capping protein
P40121	QAALQVAEGFISR	307	319	695.378	2	0.576061	88/38	Macrophage-capping protein
P40121	QAALQVAEGFISR	307	319	695.378	2	0.576061	94/38	Macrophage-capping protein
P40121	Q*AALQVAEGFISR	307	319	689.875	2	0.580663	55/38	Macrophage-capping protein
P40121	QAALQVAEGFISR	307	319	695.379	2	0.864092	66/37	Macrophage-capping protein
P40121	QAALQVAEGFISR	307	319	695.379	2	0.9361	54/37	Macrophage-capping protein
P40121	M*QYAPNTQVEILPQGHESPIFK	320	341	848.418	3	-8.65374	48/35	Macrophage-capping protein
Q14764	Ace-ATEEFIIR	2	9	513.782	2	-0.0975088	57/37	Major vault protein
Q14764	Ace-ATEEFIIR	2	9	510.772	2	0.0980845	50/38	Major vault protein
Q14764	LAQDPFPLYPGEVLEK	92	107	908.481	2	0.716275	46/37	Major vault protein
Q14764	LAQDPFPLYPGEVLEK	92	107	911.491	2	0.988487	37/36	Major vault protein
Q14764	ALQPLEEGEDEEK	336	348	746.86	2	0.5363	41/36	Major vault protein
Q14764	ALQPLEEGEDEEK	336	348	743.85	2	0.605782	75/35	Major vault protein
Q14764	GPLEYVPSAK	361	370	530.787	2	0.188758	73/38	Major vault protein
Q14764	GPLEYVPSAK	361	370	533.798	2	0.656919	47/37	Major vault protein
Q14764	VEVVEER	371	377	433.24	2	0.115679	40/38	Major vault protein
Q14764	Q*AIPLDENEGIYVQDVK	378	394	960.489	2	0.260558	57/37	Major vault protein
Q14764	QAIPLDENEGIYVQDVK	378	394	969.002	2	0.464879	40/37	Major vault protein
Q14764	Q*AIPLDENEGIYVQDVK	378	394	957.479	2	0.993235	56/37	Major vault protein
Q14764	GQDPLADR	430	437	439.227	2	0.114098	56/38	Major vault protein
Q14764	GQDPLADR	430	437	436.217	2	0.344661	40/36	Major vault protein
Q14764	TAVFGFETSEAK	601	612	646.827	2	0.154842	67/38	Major vault protein
Q14764	GPDGM*ALPR	613	621	465.229	2	-0.215414	56/36	Major vault protein
Q14764	GPDGM*ALPR	613	621	465.229	2	0	67/36	Major vault protein
Q14764	ILDQSEAEK	693	701	519.774	2	-0.0963824	51/38	Major vault protein
Q14764	ILDQSEAEK	693	701	516.764	2	0	49/38	Major vault protein
Q14764	IEGEGSVLQAK	735	745	565.806	2	-0.354108	88/38	Major vault protein
Q14764	IEGEGSVLQAK	735	745	568.816	2	-0.264173	62/38	Major vault protein
Q14764	IEGEGSVLQAK	735	745	565.806	2	-0.0885271	81/39	Major vault protein
Q14764	IEGEGSVLQAK	735	745	568.816	2	0.176116	75/37	Major vault protein
Q14764	AQALAIETEAELQR	748	761	771.91	2	0.389154	91/37	Major vault protein
Q14764	AQLELEVSK	775	783	511.795	2	-0.685216	47/36	Major vault protein
Q14764	AQLELEVSK	775	783	508.784	2	-0.492342	53/39	Major vault protein
Q14764	AQQLAEVEVK	784	793	557.809	2	-0.179597	57/38	Major vault protein
Q14764	AQQLAEVEVK	784	793	560.819	2	-0.178632	56/37	Major vault protein
Q14764	Q*M*TEAIGPSTIR	797	808	651.822	2	0.153654	58/37	Major vault protein
Q14764	DLAVAGPEM*QVK	809	820	640.337	2	0.078207	66/38	Major vault protein
P43243	TEEGPTLSYGR	150	160	605.291	2	0.496456	46/36	Matrin-3
P43243	SQESGYYDR	208	216	552.733	2	-0.271874	36/29	Matrin-3
P43243	SQESGYYDR	208	216	555.744	2	0.540798	41/31	Matrin-3
P43243	GPGPLQER	256	263	427.23	2	0	40/38	Matrin-3
[truncated: 727 more rows]
